# Supplementary material for: Relationships between children-related factors, basic psychological need satisfaction, and multiple happiness among urban empty-nesters in China: a structural equation modeling
Source: BMC Geriatr. 2022 Dec 1;22:925. doi: 10.1186/s12877-022-03640-0 (PMC9713964; doi:10.1186/s12877-022-03640-0)
Supplement: Supplementary file 1 — Additional file 1. Participants’ raw data. [file 12877_2022_3640_MOESM1_ESM.xlsx]

## Sheet: 507 persons’ MHQ
Participants’ raw data
Participants’ sociodemographic characteristics																				Participants' basic psychological need satisfaction													Participants' happiness
number	gender	age	age number	Education level	Marital status	Living status	retirement	Pre-retirement occupation	Main source of income	Monthly personal income (RMB)	Types of medical insurance	Physical condition	Number of chronic diseases	Self-care	Children number	Children's address	Overall satisfaction with children's marital status	Overall satisfaction with children’s employment status	Overall satisfaction with children's personal income	Q1	Q2	Q3	Q4	Q5	Q6	Q7	Q8	Q9	Autonomy	Competence	Relatedness	Total score	A1	A2	A3	A4	A5	A6	A7	A8	A9	A10	A11	A12	A13	A14	A15	A16	A17
1	0	3	92	4	0	1	1	1	1	4	1	1	2	1	0	1	1	1	1	7	7	7	7	7	7	7	7	7	7	7	7	7	6	6	6	6	4	7	7	7	7	7	7	7	7	7	7	7	7
2	1	3	83	4	1	0	1	1	1	4	1	1	2	1	0	1	1	1	1	5	6	6	6	7	7	7	7	7	5.66667	6.66667	7	6.44444	7	7	7	6	7	7	7	6	6	7	7	7	7	7	7	7	7
3	1	1	60	2	1	1	0	2	0	3	1	1	1	1	1	0	1	1	1	5	4	6	5	7	4	7	5	6	5	5.33333	6	5.44444	3	6	5	5	4	4	6	3	6	7	5	3	6	2	6	5	6
4	0	3	86	3	0	1	1	1	1	3	1	3	2	1	1	1	1	1	1	5	6	5	5	5	4	4	4	4	5.33333	4.66667	4	4.66667	4	4	4	4	4	4	5	4	4	5	5	7	4	7	4	4	4
5	0	2	76	2	1	0	1	3	1	3	1	2	1	1	1	1	2	2	2	5	7	7	7	7	6	4	5	5	6.33333	6.66667	4.66667	5.88889	6	6	5	5	6	5	5	5	7	7	7	7	5	7	7	5	6
6	0	2	76	4	1	0	1	4	1	4	1	2	2	1	1	1	2	2	2	5	6	7	7	6	4	4	5	5	6	5.66667	4.66667	5.44444	6	5	5	5	7	5	5	6	7	7	7	7	5	7	7	5	5
7	1	2	78	4	1	0	1	1	1	4	1	1	3	1	0	1	1	1	1	6	6	6	6	6	6	5	5	5	6	6	5	5.66667	6	6	6	6	6	6	6	6	6	7	6	5	5	6	6	6	6
8	1	2	72	4	1	0	1	3	1	3	1	1	2	1	0	1	1	1	2	7	7	7	6	7	6	7	7	7	7	6.33333	7	6.77778	3	6	5	5	4	6	4	4	6	5	2	5	6	4	5	4	6
9	0	1	67	3	1	0	1	3	1	3	1	1	2	1	1	1	1	1	1	5	6	5	5	5	5	7	7	6	5.33333	5	6.66667	5.66667	7	6	6	7	6	6	6	6	6	6	6	7	6	7	6	6	6
10	1	1	66	3	1	0	1	3	1	3	1	1	1	1	1	1	1	1	1	7	7	7	7	7	7	7	7	7	7	7	7	7	7	7	7	7	7	7	7	7	7	7	7	7	7	7	7	7	7
11	1	2	75	3	1	0	1	2	1	4	1	2	3	1	1	1	1	1	1	4	4	4	2	2	2	4	4	4	4	2	4	3.33333	3	4	4	4	4	4	4	4	4	4	4	6	4	4	4	6	4
12	0	1	66	2	1	0	1	1	1	4	1	1	2	1	1	1	1	1	1	7	7	7	5	5	5	7	7	5	7	5	6.33333	6.11111	5	5	5	5	5	5	5	5	5	5	5	7	5	5	5	5	5
13	1	2	76	4	1	0	1	3	1	3	1	1	3	1	1	1	1	1	1	4	4	4	7	7	7	7	7	7	4	7	7	6	4	7	7	4	4	7	4	7	7	4	4	4	7	7	7	7	7
14	1	2	76	4	1	0	1	1	1	4	1	1	1	1	0	1	1	1	1	7	7	7	5	5	5	5	5	5	7	5	5	5.66667	4	5	5	5	5	6	5	5	5	5	5	5	5	7	5	5	5
15	1	3	85	3	1	0	1	2	1	4	1	1	1	1	0	1	2	3	3	5	7	3	6	6	6	6	4	3	5	6	4.33333	5.11111	2	4	4	4	5	5	5	6	6	5	5	7	5	2	5	7	6
16	0	2	70	4	1	0	1	2	1	3	1	2	1	1	1	1	1	1	2	5	5	5	6	5	6	7	5	6	5	5.66667	6	5.55556	5	5	5	5	5	5	5	4	6	5	5	6	5	4	4	5	5
17	1	1	65	4	1	0	1	2	1	3	1	1	2	1	1	1	1	1	1	7	7	7	7	7	7	7	7	7	7	7	7	7	6	7	7	7	7	7	7	7	7	7	7	7	7	7	7	7	7
18	1	1	69	2	1	0	1	3	1	3	1	1	2	1	1	0	1	2	2	7	4	4	7	7	7	7	7	7	5	7	7	6.33333	7	7	7	4	7	7	7	4	7	7	7	7	7	4	4	4	4
19	1	2	74	3	1	0	1	2	1	3	1	1	1	1	0	1	1	1	1	6	6	6	5	5	5	4	4	4	6	5	4	5	5	5	5	5	6	5	4	4	4	4	4	4	4	4	6	6	6
20	1	1	68	4	1	0	1	1	1	4	1	1	1	1	0	0	1	1	1	7	7	7	7	7	7	7	7	6	7	7	6.66667	6.88889	7	7	7	7	7	7	7	7	7	7	7	7	7	7	7	7	7
21	1	2	70	3	1	0	1	2	1	4	1	2	1	1	0	1	1	1	1	7	7	7	7	7	7	7	7	7	7	7	7	7	6	7	7	7	6	7	7	7	6	6	6	7	6	7	7	7	7
22	1	2	75	4	1	0	1	1	1	4	1	2	2	1	0	1	2	1	2	7	7	7	3	3	4	5	5	5	7	3.33333	5	5.11111	5	6	7	4	6	5	6	4	6	6	6	7	6	6	6	6	6
23	0	1	67	3	1	0	1	3	1	2	1	1	2	1	1	1	1	1	1	5	7	7	5	5	6	6	5	6	6.33333	5.33333	5.66667	5.77778	6	7	7	6	6	5	6	5	5	6	7	7	6	7	4	4	5
24	1	2	72	4	1	0	1	3	1	2	1	1	2	1	1	1	1	1	1	7	7	7	4	4	2	6	7	4	7	3.33333	5.66667	5.33333	7	7	7	7	6	6	6	1	7	7	7	7	7	7	7	7	7
25	1	3	90	1	1	0	1	1	1	3	1	2	1	1	1	1	1	2	2	5	5	5	5	5	5	6	5	5	5	5	5.33333	5.11111	5	7	7	5	5	5	5	4	4	4	4	7	5	7	5	5	5
26	0	2	79	3	1	0	1	1	1	4	1	1	1	1	0	1	1	2	1	7	7	6	6	5	7	7	7	6	6.66667	6	6.66667	6.44444	7	7	7	7	7	7	7	7	7	7	7	7	7	7	7	7	7
27	0	3	80	3	1	0	1	2	1	4	1	3	3	1	0	1	1	1	1	6	7	7	6	5	6	6	6	6	6.66667	5.66667	6	6.11111	4	6	5	5	6	6	6	5	6	6	6	7	6	4	5	6	6
28	0	3	81	3	1	0	1	1	1	4	1	2	2	1	0	1	1	1	1	4	4	4	6	5	5	6	6	6	4	5.33333	6	5.11111	5	6	6	6	6	6	6	6	6	6	6	7	6	7	6	5	6
29	1	3	83	4	1	0	1	3	1	4	1	2	2	1	0	1	1	1	1	4	7	6	6	6	6	6	6	6	5.66667	6	6	5.88889	6	7	6	6	6	6	6	6	6	6	7	7	6	7	6	7	6
30	0	1	65	3	1	0	1	3	1	2	1	1	2	1	1	1	1	1	1	7	7	6	6	6	7	7	7	6	6.66667	6.33333	6.66667	6.55556	6	7	7	7	7	6	6	7	7	7	7	7	7	6	6	7	7
31	1	2	70	4	1	1	1	3	1	2	1	2	2	1	0	0	2	2	2	5	6	6	6	6	5	5	5	2	5.66667	5.66667	4	5.11111	3	4	4	4	3	3	5	5	4	6	5	2	6	6	5	5	5
32	1	2	73	2	0	1	1	3	1	3	1	1	2	1	1	1	1	2	2	6	6	6	6	5	5	6	6	5	6	5.33333	5.66667	5.66667	4	4	4	4	5	5	5	3	4	6	6	3	5	6	4	5	5
33	1	1	65	4	1	0	1	4	1	4	1	2	2	1	1	0	1	2	3	6	6	6	6	6	7	6	6	6	6	6.33333	6	6.11111	5	6	6	6	6	6	6	6	7	6	5	7	6	7	6	6	6
34	0	1	66	4	1	0	1	1	1	4	1	2	2	1	1	0	1	3	3	6	6	6	6	5	5	6	6	6	6	5.33333	6	5.77778	4	6	6	6	5	6	6	5	6	6	5	7	5	7	6	6	6
35	0	2	70	2	1	0	1	3	1	2	1	2	2	1	1	1	1	1	1	7	7	5	5	5	5	7	7	5	6.33333	5	6.33333	5.88889	2	4	4	3	4	4	7	5	5	7	5	7	5	4	7	7	7
36	0	1	65	2	1	0	1	3	1	2	1	2	2	0	1	1	1	1	1	7	7	5	5	5	5	7	7	5	6.33333	5	6.33333	5.88889	3	4	4	3	4	4	7	5	5	7	5	7	5	4	7	7	7
37	1	1	63	3	1	0	1	1	1	4	1	2	2	1	1	1	1	1	1	4	5	5	4	4	4	5	5	4	4.66667	4	4.66667	4.44444	4	5	5	5	4	4	5	4	5	5	5	4	5	4	4	5	5
38	1	2	70	3	1	0	1	3	1	3	1	2	1	1	0	1	2	2	2	4	5	4	2	4	4	5	5	4	4.33333	3.33333	4.66667	4.11111	4	4	4	4	5	4	3	5	5	4	5	4	4	3	4	5	4
39	1	1	69	4	1	0	1	3	1	3	1	2	2	1	1	0	1	1	1	4	7	6	5	6	6	7	6	6	5.66667	5.66667	6.33333	5.88889	5	6	5	6	7	6	7	5	5	7	7	7	7	7	7	7	7
40	1	2	70	4	1	0	1	1	1	4	1	2	2	1	1	1	1	1	1	5	5	5	5	4	4	4	4	4	5	4.33333	4	4.44444	6	6	6	6	6	6	6	6	6	6	6	6	6	6	6	4	4
41	0	2	71	4	1	0	1	3	1	3	1	2	1	1	1	0	1	1	1	4	4	4	4	4	4	4	4	4	4	4	4	4	4	4	4	4	4	4	4	2	2	4	4	4	4	4	4	5	4
42	0	2	71	2	0	1	1	3	1	2	1	2	2	1	1	0	1	1	1	4	4	6	4	4	4	6	6	6	4.66667	4	6	4.88889	4	4	4	4	4	4	3	2	2	4	6	7	4	7	4	1	4
43	1	2	79	4	1	0	1	2	1	4	1	2	3	1	0	1	2	1	1	5	5	7	7	4	7	4	4	3	5.66667	6	3.66667	5.11111	4	4	5	3	2	7	5	4	3	5	4	7	6	7	7	6	6
44	1	1	69	4	1	0	1	1	1	4	1	1	1	1	1	1	1	1	1	4	5	6	6	7	6	6	7	6	5	6.33333	6.33333	5.88889	6	6	6	5	6	6	6	6	6	7	5	7	5	7	6	6	6
45	0	2	75	3	0	1	1	3	1	3	1	3	2	1	1	1	3	3	3	5	6	5	3	2	3	7	7	7	5.33333	2.66667	7	5	7	4	5	4	1	7	5	1	5	7	7	7	4	7	4	7	7
46	1	1	62	4	1	0	1	3	1	3	1	2	1	1	1	0	1	2	2	4	2	5	1	1	4	4	4	5	3.66667	2	4.33333	3.33333	5	4	4	5	6	5	3	4	5	5	4	4	5	4	4	5	5
47	1	2	71	3	1	0	1	3	1	3	1	2	2	1	1	1	1	2	2	4	4	5	4	4	4	5	6	4	4.33333	4	5	4.44444	4	6	7	5	4	5	5	6	7	4	4	7	5	4	6	7	7
48	1	2	73	2	1	0	1	3	1	3	1	2	1	1	1	1	1	1	1	5	5	5	5	5	6	6	6	6	5	5.33333	6	5.44444	5	6	6	6	6	5	5	5	5	5	5	7	5	7	5	5	5
49	1	2	70	4	1	0	1	3	1	3	1	2	2	1	1	1	2	1	1	7	6	7	7	7	6	6	5	5	6.66667	6.66667	5.33333	6.22222	6	7	6	5	7	7	5	4	5	4	6	4	6	7	5	7	7
50	1	3	80	3	1	0	1	3	1	2	1	2	2	1	0	0	1	2	2	5	5	3	7	7	5	4	3	3	4.33333	6.33333	3.33333	4.66667	4	4	4	3	5	5	4	3	3	2	2	5	5	1	2	4	6
51	0	2	73	3	1	0	1	4	1	3	1	3	2	1	0	1	1	2	1	5	5	6	4	5	4	5	6	6	5.33333	4.33333	5.66667	5.11111	6	6	6	6	6	6	6	6	6	7	7	7	7	7	6	6	6
52	1	3	80	4	1	0	1	2	1	4	1	1	2	0	0	1	1	1	1	7	7	7	6	6	7	7	7	7	7	6.33333	7	6.77778	6	7	7	6	7	7	7	7	7	7	7	7	7	7	7	7	7
53	1	1	65	4	1	0	1	1	1	4	1	1	1	1	0	1	1	1	1	5	5	6	5	7	6	7	6	6	5.33333	6	6.33333	5.88889	6	7	7	6	7	7	6	6	6	6	6	2	7	6	6	7	6
54	1	3	82	4	1	0	1	3	1	3	1	2	2	1	0	1	1	1	1	6	6	7	6	6	6	7	7	6	6.33333	6	6.66667	6.33333	4	6	6	5	6	7	5	4	4	4	6	4	6	6	5	5	5
55	1	1	62	4	1	0	1	2	1	4	1	2	2	1	1	0	1	1	1	7	7	7	7	7	7	7	7	7	7	7	7	7	5	6	6	6	6	6	6	6	6	6	6	2	6	2	6	6	6
56	1	2	77	3	1	0	1	3	1	3	1	2	2	0	1	1	1	1	1	6	7	7	7	7	5	7	7	7	6.66667	6.33333	7	6.66667	6	7	7	7	6	6	7	6	7	7	7	7	7	7	6	7	7
57	0	2	74	3	1	0	1	2	1	4	1	1	1	1	0	1	1	1	1	5	5	5	4	4	4	5	5	5	5	4	5	4.66667	5	5	6	6	6	6	6	5	6	6	6	7	6	7	6	6	6
58	0	1	69	2	1	0	0	4	0	2	0	1	1	1	1	1	1	1	1	7	7	7	7	7	7	7	5	7	7	7	6.33333	6.77778	7	7	7	7	7	7	7	7	7	7	7	7	7	7	7	7	7
59	1	2	79	3	1	0	1	3	1	3	1	2	2	1	0	1	1	1	1	2	2	2	3	3	4	3	5	5	2	3.33333	4.33333	3.22222	5	5	5	4	5	5	5	5	4	5	5	7	5	7	5	5	5
60	1	1	64	3	1	0	1	3	1	2	1	1	2	1	1	1	1	1	1	5	5	6	4	4	6	6	6	5	5.33333	4.66667	5.66667	5.22222	2	5	6	5	4	6	6	4	5	6	6	7	5	6	4	6	6
61	1	2	72	4	1	0	1	2	1	4	0	1	1	1	1	1	1	1	1	6	6	7	7	6	7	7	7	7	6.33333	6.66667	7	6.66667	6	7	7	6	7	7	6	6	7	7	7	6	7	7	7	7	7
62	0	1	64	3	1	0	1	3	1	2	1	1	2	1	0	1	3	1	2	6	7	7	7	7	7	7	7	7	6.66667	7	7	6.88889	7	7	7	6	7	7	7	6	7	7	7	7	7	7	7	7	7
63	1	2	73	3	1	0	1	4	1	3	1	1	2	1	0	1	1	1	1	7	7	7	3	3	3	3	3	3	7	3	3	4.33333	7	7	7	5	7	7	7	7	7	7	4	4	7	4	6	6	6
64	0	2	73	3	1	0	1	3	1	3	1	1	3	1	1	1	1	1	1	7	7	7	6	6	6	7	7	6	7	6	6.66667	6.55556	7	6	7	6	6	7	6	6	6	6	7	5	7	5	7	7	6
65	1	3	83	1	1	0	1	1	1	4	1	3	2	0	1	1	2	1	1	5	5	6	5	5	3	5	4	5	5.33333	4.33333	4.66667	4.77778	7	4	7	7	6	7	5	4	5	5	5	7	5	7	4	4	4
66	0	1	60	3	1	0	1	4	1	3	1	1	1	1	1	1	1	1	1	7	7	7	5	5	6	5	7	7	7	5.33333	6.33333	6.22222	6	6	6	6	5	6	7	6	6	7	7	4	6	7	4	6	6
67	1	2	73	3	1	0	1	2	1	4	1	1	2	1	1	1	3	1	1	7	5	5	7	7	7	7	7	7	5.66667	7	7	6.55556	3	7	7	6	5	5	6	6	6	6	6	2	6	2	6	6	6
68	0	3	80	2	1	0	1	2	1	3	1	3	2	1	0	1	1	1	1	4	7	7	4	5	3	7	7	4	6	4	6	5.33333	6	6	6	7	6	4	6	3	5	5	5	7	4	7	4	3	4
69	0	1	69	3	1	0	1	2	1	3	1	1	1	1	1	1	2	1	1	5	7	6	6	6	5	7	7	7	6	5.66667	7	6.22222	7	6	6	6	6	6	6	6	6	6	6	6	6	6	6	6	6
70	0	2	74	3	1	0	1	4	1	4	1	2	1	1	1	1	2	1	1	7	7	7	4	7	7	7	6	6	7	6	6.33333	6.44444	5	6	6	7	7	7	6	4	6	7	7	6	6	6	6	7	7
71	1	2	70	4	1	0	1	2	1	3	1	3	3	1	1	1	2	2	2	5	2	3	3	3	2	2	3	3	3.33333	2.66667	2.66667	2.88889	3	4	4	4	3	3	2	2	3	3	4	6	4	5	1	3	3
72	0	3	90	4	1	0	1	4	1	4	1	2	2	1	0	1	2	1	1	4	4	4	5	5	5	5	4	5	4	5	4.66667	4.55556	4	4	5	4	4	4	4	4	4	4	4	4	4	5	5	6	6
73	1	1	65	3	1	0	1	2	1	3	1	1	1	1	1	1	1	1	2	4	4	4	2	2	2	4	5	5	4	2	4.66667	3.55556	4	5	4	4	4	4	4	3	4	5	5	4	5	4	3	3	4
74	0	2	76	4	1	0	1	4	1	4	1	1	2	1	1	0	1	1	1	7	7	7	7	7	7	7	7	7	7	7	7	7	6	6	6	6	6	7	7	7	7	7	7	1	7	1	7	7	7
75	0	1	60	4	1	0	1	2	1	3	1	2	1	1	1	0	2	1	2	6	6	6	6	6	6	6	6	6	6	6	6	6	6	6	6	6	6	6	6	6	6	6	6	1	6	1	6	6	6
76	0	3	85	4	1	0	1	4	1	4	1	2	2	1	0	0	1	2	2	4	4	4	4	4	4	6	6	4	4	4	5.33333	4.44444	6	6	5	6	6	6	6	4	6	6	6	6	6	3	6	6	6
77	1	2	73	3	1	0	1	2	1	3	1	1	2	1	1	1	1	2	2	4	5	4	5	5	4	6	6	7	4.33333	4.66667	6.33333	5.11111	4	5	6	4	4	5	4	4	5	4	4	4	4	4	4	5	6
78	1	2	75	2	1	0	1	2	1	3	1	2	2	1	1	1	1	1	1	7	7	7	7	7	7	7	7	7	7	7	7	7	7	7	7	7	7	7	7	7	6	6	6	1	7	1	4	4	4
79	0	3	87	4	1	0	1	2	1	4	1	2	2	1	0	1	2	2	2	4	4	4	4	4	4	4	4	4	4	4	4	4	4	6	7	6	6	6	6	6	6	6	6	6	6	7	4	4	4
80	0	2	74	4	0	1	1	1	1	4	1	2	2	1	1	0	1	1	1	7	4	4	4	4	4	4	4	4	5	4	4	4.33333	2	3	4	2	1	2	4	3	4	4	4	4	4	6	4	4	4
81	0	2	75	3	1	0	1	4	1	4	1	2	2	1	0	1	1	1	1	6	7	7	6	7	7	7	7	7	6.66667	6.66667	7	6.77778	7	7	7	7	7	7	7	7	7	7	7	7	7	7	7	7	7
82	1	3	80	3	1	0	1	1	1	4	1	2	2	1	0	1	1	1	1	6	7	7	7	7	7	7	7	7	6.66667	7	7	6.88889	6	7	7	7	7	7	7	7	7	7	7	7	7	7	7	7	7
83	1	2	73	4	1	0	1	2	1	3	1	2	2	1	1	0	1	1	1	6	6	6	5	5	5	5	6	5	6	5	5.33333	5.44444	4	5	5	5	5	5	5	5	5	5	5	7	5	5	5	5	5
84	1	2	75	4	1	0	1	3	1	3	1	2	2	1	0	1	1	1	1	5	5	5	3	3	4	4	4	3	5	3.33333	3.66667	4	4	5	5	5	5	5	4	2	2	5	4	5	4	4	5	5	5
85	0	1	69	4	0	1	1	4	1	3	1	2	3	1	1	1	2	1	1	5	5	4	5	6	6	7	7	5	4.66667	5.66667	6.33333	5.55556	4	5	5	5	4	5	6	6	6	5	6	7	5	6	5	6	6
86	1	2	72	4	1	0	1	3	1	3	1	2	3	1	0	1	1	3	3	4	4	4	4	4	4	4	4	4	4	4	4	4	4	4	5	5	4	5	3	4	3	5	4	3	4	7	5	5	5
87	0	2	77	2	1	0	1	4	1	2	0	2	2	1	0	1	1	1	1	7	7	7	7	7	7	7	7	7	7	7	7	7	7	7	7	7	7	7	7	7	7	7	7	7	7	7	7	7	7
88	1	2	77	4	1	0	1	4	1	4	1	1	1	1	0	1	1	1	1	7	7	7	6	6	4	7	7	7	7	5.33333	7	6.44444	7	7	7	7	7	7	7	2	7	7	7	1	7	1	7	7	7
89	0	1	68	3	1	0	1	3	1	2	1	1	2	1	0	1	1	1	1	7	7	7	7	7	7	7	7	7	7	7	7	7	7	7	7	6	6	6	6	6	6	6	6	6	7	5	6	6	6
90	1	2	73	3	1	0	1	3	1	3	1	1	2	1	0	1	1	1	1	7	7	7	7	7	7	7	7	7	7	7	7	7	7	6	6	6	6	6	7	7	7	7	7	2	7	2	6	7	7
91	0	2	70	4	1	0	1	1	1	4	1	1	2	1	1	0	2	2	2	7	7	7	7	7	7	7	7	7	7	7	7	7	1	7	7	7	7	7	7	5	7	5	7	7	7	7	7	7	7
92	0	2	70	2	1	0	1	3	1	3	1	2	2	1	1	1	1	1	1	7	7	7	6	4	5	4	4	4	7	5	4	5.33333	5	7	7	6	6	6	7	2	6	7	7	7	6	7	2	6	6
93	0	3	89	3	0	1	1	2	1	4	1	2	1	1	0	1	2	1	1	4	7	4	4	7	4	7	7	7	5	5	7	5.66667	7	5	5	4	4	4	4	4	4	7	7	7	6	7	4	4	7
94	1	1	60	4	1	0	1	3	1	3	1	1	2	1	1	1	1	1	1	7	7	4	5	5	5	6	6	6	6	5	6	5.66667	6	7	7	7	7	7	7	6	6	6	7	3	6	6	7	7	6
95	0	1	68	3	1	0	1	2	1	4	1	1	2	1	1	1	1	1	1	7	6	6	7	5	6	7	6	4	6.33333	6	5.66667	6	6	7	7	7	7	7	7	5	6	7	7	7	7	7	6	7	7
96	0	2	78	4	0	1	1	2	1	4	1	1	2	1	1	1	1	1	1	7	7	7	7	7	7	7	7	7	7	7	7	7	7	7	7	7	7	7	7	7	7	7	7	7	7	7	7	7	7
97	1	3	80	4	1	0	1	2	1	4	1	1	2	1	0	1	1	1	1	7	7	7	5	5	5	7	7	7	7	5	7	6.33333	5	5	7	5	5	7	7	5	5	7	7	7	5	7	5	5	5
98	0	2	72	2	0	1	1	3	1	2	1	2	1	1	1	1	3	1	1	7	7	7	7	7	7	7	7	7	7	7	7	7	1	1	1	1	1	1	7	4	4	7	7	7	1	7	4	7	4
99	1	2	70	3	1	0	1	3	1	3	1	3	2	1	1	1	1	1	2	4	4	3	1	3	1	4	4	2	3.66667	1.66667	3.33333	2.88889	2	3	3	3	4	4	4	2	2	4	4	4	4	5	4	5	4
100	0	2	78	4	1	0	1	4	1	4	1	1	2	1	0	1	1	1	1	4	7	4	4	4	7	7	7	7	5	5	7	5.66667	5	5	7	7	7	7	7	7	7	7	7	7	7	7	7	7	7
101	0	3	87	3	0	1	1	3	1	4	1	1	1	0	0	1	1	1	1	4	5	6	4	5	6	6	6	4	5	5	5.33333	5.11111	5	7	6	7	7	5	7	5	6	7	7	7	7	7	6	6	7
102	1	3	85	4	1	0	1	2	1	4	1	2	3	1	0	1	1	1	1	6	5	5	5	5	5	6	6	6	5.33333	5	6	5.44444	5	6	6	5	5	6	5	5	6	6	5	7	5	7	5	5	5
103	0	2	70	1	1	0	1	3	1	2	1	3	3	1	0	1	1	1	2	4	4	4	4	4	4	4	4	4	4	4	4	4	3	4	4	3	4	4	3	3	3	4	4	7	4	5	5	5	5
104	1	3	80	4	1	0	1	2	1	4	1	1	1	1	0	0	1	1	1	7	7	7	7	7	7	7	5	6	7	7	6	6.66667	6	7	7	7	7	7	6	7	7	6	7	7	7	7	7	7	7
105	1	1	68	4	1	0	1	1	1	4	1	2	2	1	1	0	2	2	2	2	2	4	6	6	6	6	6	6	2.66667	6	6	4.88889	6	6	6	6	6	6	6	6	6	6	6	3	6	3	6	6	6
106	1	1	64	4	1	0	1	2	1	4	1	1	1	1	1	1	1	1	1	6	7	7	7	7	7	7	7	7	6.66667	7	7	6.88889	6	7	7	7	6	7	7	7	7	7	6	7	7	7	7	7	7
107	1	2	74	2	1	0	1	3	1	3	1	1	1	1	0	1	1	1	1	7	7	7	6	7	7	7	7	7	7	6.66667	7	6.88889	7	7	7	7	7	7	7	7	7	7	7	7	7	7	7	7	7
108	1	2	75	3	1	0	1	3	1	3	1	1	1	1	1	1	1	1	1	7	7	4	4	4	4	6	5	7	6	4	6	5.33333	6	6	6	7	4	7	4	4	6	6	6	7	4	7	4	4	6
109	1	3	82	3	1	0	1	2	1	4	1	2	2	1	0	1	1	1	1	5	7	7	4	6	6	7	6	7	6.33333	5.33333	6.66667	6.11111	6	7	7	7	7	7	7	6	7	7	7	7	7	7	7	7	7
110	0	3	83	4	1	0	1	2	1	4	1	2	3	1	0	1	1	1	1	7	7	7	6	6	6	7	7	7	7	6	7	6.66667	6	6	6	6	6	6	6	6	6	6	6	6	6	2	6	6	6
111	1	3	85	4	1	0	1	3	1	3	1	1	1	1	0	1	1	1	1	4	4	4	4	4	4	4	4	4	4	4	4	4	4	4	4	4	4	4	4	5	5	5	5	5	5	5	4	4	4
112	1	2	73	4	1	0	1	4	1	4	1	2	1	1	1	1	1	1	2	4	7	7	3	2	1	5	4	5	6	2	4.66667	4.22222	4	6	6	5	6	6	5	4	5	6	6	6	6	6	6	5	4
113	0	2	70	3	1	0	1	2	1	3	1	2	2	1	1	1	1	1	1	5	7	7	5	5	4	6	6	6	6.33333	4.66667	6	5.66667	4	4	4	5	6	6	6	5	5	5	5	7	5	7	6	7	7
114	1	2	72	4	1	0	1	3	1	4	1	1	2	1	1	1	2	1	1	6	7	6	6	6	5	5	6	5	6.33333	5.66667	5.33333	5.77778	6	6	6	7	6	6	6	5	5	6	6	7	6	7	7	6	6
115	1	2	70	2	1	0	1	2	1	4	1	1	2	1	1	1	1	1	1	4	4	4	4	4	4	4	4	5	4	4	4.33333	4.11111	4	4	6	4	4	4	5	5	4	5	4	4	4	5	4	4	4
116	1	2	75	4	1	0	1	2	1	4	1	1	1	1	1	1	1	1	1	7	6	6	6	6	5	7	7	7	6.33333	5.66667	7	6.33333	6	6	6	6	6	6	5	5	6	6	5	1	6	1	6	5	6
117	1	2	78	2	1	0	1	3	1	3	1	2	2	1	1	1	2	2	2	7	7	7	2	5	7	2	2	2	7	4.66667	2	4.55556	7	7	7	7	7	7	7	7	7	7	7	7	7	7	7	7	7
118	1	3	86	4	1	0	1	2	1	4	1	2	2	1	0	1	1	1	1	4	4	7	7	4	4	7	4	4	5	5	5	5	5	6	6	4	5	6	6	5	4	6	6	1	6	6	6	4	6
119	0	2	74	4	1	0	1	1	1	4	1	1	1	1	0	0	1	1	1	7	7	7	7	7	6	7	7	7	7	6.66667	7	6.88889	4	7	7	7	7	7	7	7	7	7	7	7	7	7	7	7	7
120	1	2	78	4	1	0	1	1	1	4	1	1	2	1	0	1	1	1	1	7	7	7	7	7	7	7	7	7	7	7	7	7	7	7	7	7	7	7	7	7	7	7	7	7	7	7	7	7	7
121	0	2	73	4	1	0	1	3	1	3	1	2	3	1	0	1	2	2	2	5	7	7	4	4	5	5	4	4	6.33333	4.33333	4.33333	5	4	6	6	6	6	6	6	4	6	6	6	7	6	7	6	6	6
122	1	1	69	1	1	0	0	4	0	2	0	1	1	1	0	1	1	1	1	5	7	7	7	7	7	7	7	7	6.33333	7	7	6.77778	7	7	7	7	7	7	7	7	7	7	7	7	7	7	5	7	7
123	1	3	82	4	1	0	1	1	1	4	1	1	2	1	0	1	2	2	2	6	6	6	7	7	4	6	5	5	6	6	5.33333	5.77778	5	7	7	7	7	7	6	7	7	7	7	2	7	5	6	6	5
124	1	2	70	4	1	0	1	3	1	3	1	1	2	1	1	0	3	1	2	5	5	7	7	6	6	6	7	5	5.66667	6.33333	6	6	5	5	5	4	5	4	4	4	4	4	4	7	7	7	4	5	4
125	1	3	86	4	1	0	1	2	1	4	1	2	2	1	0	1	2	1	1	7	7	7	7	7	7	7	7	5	7	7	6.33333	6.77778	5	6	7	5	7	7	7	7	5	7	7	7	5	7	5	5	5
126	1	1	65	4	1	0	1	1	1	4	1	1	2	1	1	1	2	2	1	7	7	7	7	7	7	7	7	7	7	7	7	7	7	7	7	7	7	7	7	7	7	7	7	7	7	5	7	7	7
127	1	2	72	2	1	0	1	1	1	4	1	1	2	1	1	1	2	2	1	5	5	5	7	7	7	5	5	5	5	7	5	5.66667	5	6	6	4	4	7	7	7	7	7	7	7	7	7	7	7	7
128	1	1	68	4	1	0	1	3	1	3	1	2	2	1	1	1	2	1	1	4	5	5	4	4	5	5	6	4	4.66667	4.33333	5	4.66667	5	5	5	5	6	4	5	5	5	5	5	4	4	4	5	5	5
129	1	2	78	4	1	0	1	2	1	2	1	1	2	1	1	0	1	1	1	7	7	7	1	1	4	4	4	4	7	2	4	4.33333	5	6	6	4	7	6	6	4	4	6	6	2	6	1	6	4	6
130	1	2	79	2	1	0	1	3	1	3	1	3	3	0	1	1	3	3	2	3	3	3	3	3	3	5	5	5	3	3	5	3.66667	5	5	5	5	5	5	5	5	5	5	5	3	5	3	7	7	7
131	1	3	82	4	1	0	1	2	1	4	1	2	2	1	1	1	1	1	1	4	5	5	4	4	4	4	4	4	4.66667	4	4	4.22222	4	5	5	5	4	4	4	3	4	4	4	4	4	5	4	3	4
132	0	2	76	3	1	0	1	2	1	3	1	2	2	1	1	0	2	1	1	4	4	4	4	4	4	4	4	4	4	4	4	4	6	6	6	6	6	6	6	6	6	6	6	6	6	6	5	6	6
133	1	2	75	3	1	0	1	3	1	3	1	3	2	1	1	1	1	1	2	4	4	4	7	5	5	5	4	4	4	5.66667	4.33333	4.66667	4	4	4	7	4	4	4	6	6	6	6	3	5	3	4	5	6
134	1	1	68	4	1	0	1	1	1	4	1	3	2	1	1	0	1	1	1	7	7	7	6	7	7	6	6	6	7	6.66667	6	6.55556	4	5	6	7	7	7	7	6	6	7	7	7	7	7	7	6	6
135	0	2	78	4	1	0	1	3	1	4	1	2	2	1	0	1	1	1	1	4	7	7	4	4	5	5	5	5	6	4.33333	5	5.11111	6	5	5	6	6	7	6	4	5	7	7	7	5	7	5	4	6
136	0	2	75	3	1	0	1	3	1	3	1	1	1	1	0	1	1	1	1	4	6	6	6	6	6	6	6	6	5.33333	6	6	5.77778	6	6	6	6	6	4	6	4	6	6	6	7	6	7	6	6	6
137	1	2	78	4	1	1	1	1	1	4	1	1	2	1	0	1	2	2	2	5	5	5	4	4	4	5	5	6	5	4	5.33333	4.77778	4	5	6	4	5	4	5	4	4	5	5	7	5	6	6	6	6
138	0	2	72	2	1	0	1	3	1	3	1	1	2	1	1	1	3	2	2	4	4	5	6	6	6	4	4	3	4.33333	6	3.66667	4.66667	7	7	7	7	6	5	6	4	5	7	7	7	7	7	6	7	6
139	1	1	69	2	1	0	1	3	1	3	1	2	2	1	1	1	2	3	3	7	7	7	7	7	7	7	7	4	7	7	6	6.66667	3	7	7	7	7	5	7	4	4	7	7	7	5	7	4	4	4
140	1	2	79	4	1	0	1	2	1	4	1	1	3	1	1	0	1	1	1	7	7	6	6	4	4	6	7	6	6.66667	4.66667	6.33333	5.88889	4	6	6	6	6	6	5	6	6	6	5	6	6	6	4	3	5
141	1	2	74	4	1	0	1	1	1	4	1	1	1	1	1	1	1	1	2	5	6	5	4	6	5	5	3	4	5.33333	5	4	4.77778	5	5	5	5	4	6	5	3	7	4	5	7	4	4	6	3	6
142	0	3	80	3	0	1	1	3	1	3	1	1	1	1	0	1	1	1	1	7	7	7	7	7	7	7	7	5	7	7	6.33333	6.77778	5	7	7	7	7	7	6	4	7	7	7	7	7	7	7	7	7
143	1	1	67	3	1	0	1	2	1	4	1	2	2	1	1	1	2	1	1	5	6	6	6	6	5	5	6	5	5.66667	5.66667	5.33333	5.55556	5	5	5	7	6	6	6	5	6	5	5	7	5	7	6	6	6
144	1	2	75	2	1	0	1	3	1	3	1	2	2	1	1	1	1	1	1	4	4	4	4	4	4	4	4	4	4	4	4	4	4	4	4	4	4	4	4	4	4	4	4	7	4	7	4	4	4
145	1	1	64	3	1	0	1	1	1	4	1	2	2	1	1	1	2	2	1	5	7	7	5	5	5	5	4	5	6.33333	5	4.66667	5.33333	5	6	6	7	7	7	5	5	5	5	5	7	5	7	5	5	5
146	1	2	70	4	1	0	1	2	1	4	1	1	2	1	1	1	1	2	3	6	6	6	3	3	4	4	3	4	6	3.33333	3.66667	4.33333	3	5	5	4	3	6	5	5	4	6	4	3	4	7	3	6	6
147	0	2	70	3	1	0	1	1	1	4	1	2	2	0	1	1	1	1	2	5	7	7	7	7	7	7	7	7	6.33333	7	7	6.77778	5	7	7	7	7	7	7	7	7	7	7	7	7	7	7	7	7
148	0	2	76	4	1	0	1	2	1	4	1	2	2	1	0	1	2	2	2	5	5	4	5	5	5	6	6	4	4.66667	5	5.33333	5	5	5	5	4	4	5	6	5	5	6	4	7	4	7	5	5	6
149	1	3	88	3	1	0	1	2	1	4	1	2	1	1	0	1	1	1	1	7	7	7	7	7	5	6	6	6	7	6.33333	6	6.44444	6	6	7	7	6	6	5	5	6	7	7	7	7	7	5	5	6
150	1	2	72	2	1	0	1	2	1	4	1	1	1	1	0	1	1	1	1	4	4	4	6	4	4	7	7	7	4	4.66667	7	5.22222	5	5	5	6	6	6	4	4	5	6	6	7	5	4	5	5	4
151	1	2	75	2	1	1	1	3	1	3	1	2	1	1	1	1	1	1	1	7	7	7	5	5	5	7	7	7	7	5	7	6.33333	6	6	6	6	6	6	6	6	6	6	6	7	4	7	5	7	6
152	0	1	66	3	1	0	1	3	1	4	0	2	2	1	0	1	1	1	1	7	7	7	7	7	7	7	7	7	7	7	7	7	7	7	7	7	7	7	7	7	7	7	7	7	7	7	7	7	7
153	1	2	76	1	1	0	1	3	1	2	1	3	3	1	1	1	1	1	1	4	4	4	2	2	4	4	5	5	4	2.66667	4.66667	3.77778	3	4	4	3	3	4	4	3	2	7	5	7	4	4	4	4	7
154	1	1	69	2	1	0	1	3	1	2	1	2	2	1	1	1	1	2	2	5	7	6	6	6	4	7	6	5	6	5.33333	6	5.77778	5	6	6	5	4	6	5	4	6	6	6	7	6	7	5	6	7
155	1	1	68	2	1	0	1	3	1	2	1	1	1	1	1	1	1	1	1	5	5	5	4	5	4	6	6	7	5	4.33333	6.33333	5.22222	7	7	7	4	4	4	5	3	4	4	4	7	4	7	4	4	4
156	1	2	75	3	1	0	1	3	1	3	1	2	2	1	1	0	1	1	1	5	5	6	3	6	5	6	6	6	5.33333	4.66667	6	5.33333	3	6	6	4	4	6	6	5	5	6	6	4	4	7	4	4	4
157	0	1	69	2	1	0	1	3	1	2	1	1	2	1	0	1	1	1	1	6	7	7	5	5	7	7	7	7	6.66667	5.66667	7	6.44444	5	7	7	7	7	5	7	6	7	7	7	7	7	7	6	6	7
158	1	1	65	4	1	0	1	3	1	3	1	2	1	1	1	1	1	2	1	5	5	5	4	7	4	6	5	4	5	5	5	5	5	5	5	5	5	5	5	4	4	5	5	7	5	7	5	5	5
159	1	1	63	4	1	0	1	1	1	3	1	1	2	1	1	1	1	1	1	5	5	6	6	6	5	6	6	6	5.33333	5.66667	6	5.66667	5	5	5	4	4	6	6	5	6	6	6	6	5	6	4	5	6
160	1	2	72	1	1	0	1	3	1	4	1	2	2	1	1	1	1	1	1	4	5	5	7	7	1	5	7	6	4.66667	5	6	5.22222	7	6	6	7	6	3	3	3	3	6	6	7	5	7	7	7	7
161	0	1	69	2	1	0	1	3	1	2	1	1	2	1	1	1	1	1	1	5	6	4	4	4	3	7	7	5	5	3.66667	6.33333	5	6	6	6	7	7	7	7	5	5	7	7	7	7	7	4	4	4
162	0	3	85	4	1	0	1	2	1	4	1	3	2	1	0	1	1	1	1	4	7	4	7	7	7	7	7	7	5	7	7	6.33333	7	7	7	4	7	6	6	5	6	6	5	7	7	4	7	7	7
163	1	2	71	4	1	1	1	1	1	4	1	1	2	1	1	0	2	2	2	5	5	5	5	5	5	5	5	5	5	5	5	5	5	5	5	5	5	5	5	5	5	5	5	7	5	7	5	5	5
164	0	3	81	4	1	0	1	2	1	4	1	1	1	1	0	1	1	1	1	7	7	7	7	7	7	7	7	7	7	7	7	7	7	7	7	7	7	7	7	7	7	7	7	7	7	7	7	7	7
165	1	1	68	4	1	0	1	3	1	4	1	1	2	1	1	0	3	1	1	5	4	6	5	4	5	5	5	4	5	4.66667	4.66667	4.77778	6	6	6	5	6	5	5	5	6	6	6	5	6	6	7	6	6
166	1	2	75	4	1	0	1	3	1	3	1	2	2	1	0	1	1	1	1	4	6	6	6	6	6	6	6	6	5.33333	6	6	5.77778	6	6	6	6	6	6	6	6	6	6	6	7	6	7	6	6	6
167	1	2	70	4	1	0	1	2	1	4	1	1	1	1	1	1	1	1	1	6	7	7	4	4	5	6	6	6	6.66667	4.33333	6	5.66667	6	6	6	6	6	6	5	5	6	6	6	7	6	7	6	6	6
168	1	2	70	4	1	0	1	1	1	4	1	1	2	1	1	1	3	1	2	7	7	6	7	7	7	7	7	4	6.66667	7	6	6.55556	6	7	7	7	7	7	7	7	7	7	7	7	7	7	7	7	7
169	1	2	78	2	1	0	1	3	1	3	1	1	1	1	0	1	1	2	1	6	6	6	4	4	4	4	5	4	6	4	4.33333	4.77778	5	6	6	5	6	6	6	4	6	6	6	7	5	7	4	6	6
170	1	2	78	4	1	0	1	3	1	4	1	1	1	1	0	1	2	1	1	5	5	5	6	6	5	5	7	6	5	5.66667	6	5.55556	6	6	6	7	7	6	6	5	6	6	6	7	5	7	6	6	6
171	1	1	68	3	1	0	1	3	1	3	1	1	1	1	1	1	1	1	1	4	4	5	4	4	5	4	3	4	4.33333	4.33333	3.66667	4.11111	3	4	5	4	6	4	5	6	5	5	5	4	5	6	3	3	4
172	0	2	72	1	0	1	0	4	0	2	0	3	2	1	0	1	1	1	1	6	6	6	7	7	6	7	6	6	6	6.66667	6.33333	6.33333	6	6	6	6	5	7	7	5	7	7	5	7	7	7	7	6	7
173	1	2	71	3	1	0	1	3	1	4	1	2	2	1	1	1	1	1	1	7	7	5	6	7	6	7	7	7	6.33333	6.33333	7	6.55556	5	4	5	4	5	4	4	4	4	7	4	7	7	7	4	4	6
174	1	3	90	1	1	0	1	2	1	3	1	1	1	1	1	1	1	1	1	4	4	4	4	4	4	5	5	5	4	4	5	4.33333	4	4	5	5	5	5	5	5	5	5	5	7	4	7	4	4	4
175	0	1	69	1	1	0	1	2	1	3	1	2	2	1	1	0	2	1	2	5	5	5	6	5	5	5	5	5	5	5.33333	5	5.11111	4	5	6	4	4	5	4	3	4	4	4	7	5	4	3	4	4
176	1	1	67	4	1	0	1	3	1	3	1	1	2	1	1	0	2	2	2	4	4	6	4	4	4	5	7	6	4.66667	4	6	4.88889	4	4	4	4	5	5	5	4	4	5	5	4	5	7	5	6	5
177	1	2	73	4	1	0	1	1	1	4	1	2	2	1	1	1	1	1	1	4	4	4	4	4	4	6	4	5	4	4	5	4.33333	4	5	5	4	6	5	5	4	4	4	4	5	5	7	4	4	4
178	0	2	74	2	1	0	1	2	1	3	1	2	2	1	0	1	1	1	1	7	7	7	7	7	5	7	7	7	7	6.33333	7	6.77778	7	6	7	7	7	7	7	7	7	7	7	2	7	7	7	7	7
179	1	3	84	4	1	0	1	2	1	4	1	2	2	1	0	1	1	1	1	5	5	5	5	5	4	6	6	7	5	4.66667	6.33333	5.33333	6	6	6	6	6	6	6	5	6	6	6	7	6	4	6	6	6
180	1	1	63	4	0	1	1	2	1	3	1	2	2	1	1	1	1	1	2	2	7	2	7	7	7	7	7	7	3.66667	7	7	5.88889	1	4	4	3	6	6	6	3	3	7	5	7	2	7	4	6	6
181	1	2	73	2	1	0	0	4	0	4	0	2	1	1	0	0	1	1	1	7	7	7	7	7	7	7	7	7	7	7	7	7	7	7	7	7	7	7	7	7	7	7	7	7	7	7	7	7	7
182	1	1	68	4	0	1	1	3	1	3	1	1	2	1	1	1	2	2	2	7	7	7	7	7	7	7	7	7	7	7	7	7	7	7	7	4	4	5	6	4	4	5	5	7	6	4	4	4	4
183	0	1	65	1	1	0	0	4	0	2	0	1	1	1	0	1	1	1	1	3	3	3	3	3	3	3	3	5	3	3	3.66667	3.22222	5	5	5	5	5	5	6	4	4	5	5	3	4	3	3	4	5
184	0	3	84	3	1	0	0	4	1	3	1	1	2	1	1	1	1	1	1	5	5	5	4	3	4	5	6	4	5	3.66667	5	4.55556	5	6	6	6	5	4	5	5	6	6	7	5	6	6	5	6	5
185	1	3	82	3	1	1	1	4	1	3	1	1	1	1	0	1	1	1	1	7	6	6	4	3	4	4	5	6	6.33333	3.66667	5	5	5	5	4	3	4	7	6	6	7	6	6	5	6	6	6	5	5
186	1	1	68	3	1	0	1	3	1	3	1	1	2	1	1	0	1	1	1	6	4	5	2	3	4	5	5	5	5	3	5	4.33333	4	5	5	4	5	5	4	5	4	3	3	4	4	4	4	5	4
187	1	1	67	3	1	0	1	3	1	2	1	3	2	1	1	1	2	2	2	5	5	5	2	5	3	5	5	5	5	3.33333	5	4.44444	3	5	5	3	3	5	3	5	3	5	5	7	3	7	3	5	5
188	1	1	63	4	1	1	1	1	1	4	1	1	2	1	1	1	1	1	1	5	6	5	4	4	5	5	5	4	5.33333	4.33333	4.66667	4.77778	3	6	5	5	5	5	6	5	5	6	6	6	5	6	5	5	5
189	1	2	76	4	1	0	1	2	1	4	1	2	1	1	0	1	2	2	2	5	5	7	4	4	4	4	4	4	5.66667	4	4	4.55556	4	4	4	5	4	5	5	5	4	5	5	7	4	7	4	4	5
190	1	1	63	2	0	1	1	4	0	2	0	2	2	1	1	1	1	1	1	7	7	7	4	7	6	7	7	6	7	5.66667	6.66667	6.44444	7	6	7	7	5	6	7	6	7	7	7	2	7	7	7	7	6
191	0	2	79	3	1	0	1	3	1	3	1	2	2	1	0	1	1	3	2	4	4	4	4	4	4	4	4	4	4	4	4	4	3	4	4	4	4	4	4	4	4	4	4	7	5	7	6	5	5
192	1	2	76	4	1	0	1	2	1	4	1	2	1	1	1	1	1	1	1	7	7	7	4	4	4	5	5	5	7	4	5	5.33333	4	4	4	4	4	5	5	4	4	4	4	7	4	7	4	4	4
193	0	2	73	3	1	0	1	2	1	4	1	1	3	1	0	1	1	1	1	5	5	5	5	6	5	5	6	5	5	5.33333	5.33333	5.22222	5	5	5	5	4	5	5	5	5	5	5	3	5	3	6	6	6
194	0	2	73	3	1	0	1	1	1	3	1	2	2	1	1	1	2	2	2	5	5	5	7	7	5	7	7	7	5	6.33333	7	6.11111	5	4	4	5	5	5	5	5	5	5	5	7	5	7	5	5	5
195	0	3	83	2	0	1	1	2	1	3	1	2	2	1	0	1	3	1	1	3	7	7	4	5	7	6	6	5	5.66667	5.33333	5.66667	5.55556	4	4	4	4	4	5	5	4	4	7	7	4	4	7	4	4	4
196	1	3	80	2	1	0	1	2	1	4	1	1	2	1	0	0	1	1	1	7	7	7	6	6	5	7	7	7	7	5.66667	7	6.55556	4	6	6	6	6	7	7	7	7	7	7	7	7	7	7	7	7
197	0	2	74	2	1	0	1	3	1	3	1	2	2	1	1	1	1	1	2	4	5	4	2	4	4	4	4	4	4.33333	3.33333	4	3.88889	4	4	4	4	4	4	4	4	4	4	4	7	4	7	4	4	4
198	1	1	65	3	1	0	1	3	1	2	1	3	2	1	1	1	1	2	2	3	5	4	4	3	4	6	5	4	4	3.66667	5	4.22222	6	6	6	5	6	3	6	4	4	6	6	7	5	7	6	6	6
199	1	1	65	4	1	0	1	1	1	4	1	1	1	1	1	1	1	1	2	6	6	6	6	6	6	6	6	6	6	6	6	6	6	6	6	6	6	6	6	6	6	6	6	7	6	7	6	6	6
200	1	1	64	1	1	1	0	4	0	3	0	2	2	1	0	0	1	1	1	4	4	7	4	7	7	7	7	4	5	6	6	5.66667	3	4	5	4	4	6	4	4	5	5	5	7	4	7	7	7	7
201	1	2	73	4	1	0	1	2	1	4	1	2	2	1	1	1	1	1	1	7	6	5	5	5	5	4	4	4	6	5	4	5	5	7	7	7	7	7	5	4	4	4	4	4	7	7	7	7	7
202	1	2	74	1	1	0	1	3	1	3	1	1	2	1	0	1	1	1	1	7	5	5	5	5	4	6	4	4	5.66667	4.66667	4.66667	5	7	7	7	6	6	5	5	5	5	6	6	7	5	7	4	4	4
203	1	1	69	1	1	0	1	3	0	1	0	2	1	1	0	1	2	1	1	5	5	5	3	5	4	5	5	4	5	4	4.66667	4.55556	5	4	5	5	5	4	5	5	4	4	4	7	4	7	5	4	5
204	0	1	60	3	1	1	1	3	1	3	1	1	1	1	0	1	3	3	1	5	5	5	7	7	7	4	7	5	5	7	5.33333	5.77778	5	5	5	5	5	7	7	5	5	7	7	7	6	7	7	7	5
205	1	3	80	3	1	0	1	1	1	4	1	2	2	1	0	1	1	1	1	5	6	6	6	6	6	7	7	5	5.66667	6	6.33333	6	5	5	6	6	6	5	6	6	6	6	6	7	6	7	6	6	6
206	1	3	80	4	1	0	1	4	1	4	1	2	2	0	0	0	2	2	2	4	4	4	5	5	5	7	6	5	4	5	6	5	4	4	4	4	5	5	5	5	5	5	5	6	5	6	4	6	6
207	1	2	75	4	1	0	1	1	1	4	1	1	2	1	0	0	2	1	1	7	5	5	3	6	6	6	7	6	5.66667	5	6.33333	5.66667	3	6	6	7	5	6	5	5	5	6	6	4	4	7	6	6	6
208	0	3	81	3	1	0	1	1	1	3	1	2	3	1	0	1	1	1	1	5	5	5	5	5	4	7	6	6	5	4.66667	6.33333	5.33333	7	7	7	7	7	7	6	5	6	6	6	7	6	7	5	6	6
209	1	1	60	3	1	0	0	3	0	1	1	2	2	1	0	1	1	1	1	7	6	5	7	7	7	5	6	7	6	7	6	6.33333	6	6	7	6	5	7	6	5	4	7	5	5	6	6	3	6	7
210	0	1	60	2	1	0	0	4	0	1	0	1	1	1	0	1	1	1	1	5	5	5	6	3	4	6	6	6	5	4.33333	6	5.11111	5	5	5	5	5	6	5	5	5	6	6	7	6	4	4	4	4
211	0	1	65	4	1	0	1	2	1	4	1	2	2	1	0	1	2	2	2	5	5	6	7	4	5	4	4	4	5.33333	5.33333	4	4.88889	5	4	4	4	4	5	5	3	5	5	5	7	3	7	5	5	6
212	1	2	71	3	1	0	1	3	1	3	1	1	1	1	1	1	1	1	1	6	6	6	7	6	5	6	5	4	6	6	5	5.66667	6	7	7	6	6	6	6	2	2	5	5	7	6	7	5	5	6
213	0	2	75	4	1	0	1	2	1	4	1	2	1	1	1	0	1	1	1	5	5	6	5	5	5	6	6	6	5.33333	5	6	5.44444	6	6	6	6	6	6	6	6	6	6	6	7	6	7	6	6	6
214	0	1	64	3	0	1	1	4	1	2	1	2	1	1	1	1	1	1	1	6	7	7	6	6	6	7	7	6	6.66667	6	6.66667	6.44444	6	7	7	6	7	7	6	6	6	7	7	7	7	7	6	6	6
215	0	2	75	4	1	0	1	1	1	3	1	1	1	1	0	1	2	2	2	7	7	7	7	7	7	7	7	7	7	7	7	7	7	6	7	7	7	7	7	6	7	7	7	7	7	7	7	6	7
216	0	1	65	3	0	1	1	2	1	3	1	1	1	1	1	0	2	2	2	4	4	5	4	6	7	4	5	5	4.33333	5.66667	4.66667	4.88889	3	5	5	5	5	5	5	5	5	5	5	7	5	7	6	6	6
217	1	2	78	4	1	0	1	2	1	4	1	2	2	1	1	0	1	1	1	6	7	7	5	5	5	6	5	5	6.66667	5	5.33333	5.66667	5	6	6	5	5	5	4	5	6	6	6	6	6	7	6	6	6
218	0	1	66	4	1	0	1	2	1	4	1	1	1	1	1	0	1	2	1	7	6	6	6	6	6	5	7	6	6.33333	6	6	6.11111	7	7	7	7	6	6	4	6	7	7	7	7	7	7	7	6	7
219	1	1	61	4	1	0	1	3	1	4	1	1	1	1	1	1	1	1	1	7	7	7	6	6	6	6	6	6	7	6	6	6.33333	6	6	7	6	6	6	7	6	7	7	7	7	6	4	6	6	6
220	1	2	78	4	1	0	1	3	1	3	1	2	2	1	0	1	2	2	1	5	4	5	6	6	6	6	6	6	4.66667	6	6	5.55556	4	6	6	6	5	4	4	3	4	4	4	4	4	4	4	5	5
221	1	1	68	4	1	1	1	3	1	2	1	2	2	1	0	0	2	1	1	4	5	4	4	4	3	3	4	2	4.33333	3.66667	3	3.66667	2	4	4	4	4	4	4	4	4	5	3	7	4	7	4	4	4
222	0	2	73	4	1	0	1	3	1	3	1	1	2	1	0	1	1	1	1	7	7	7	7	7	6	7	7	6	7	6.66667	6.66667	6.77778	4	7	7	6	6	6	6	7	6	6	6	7	7	7	6	7	6
223	0	2	72	1	1	0	1	3	1	2	1	1	3	1	0	1	3	1	2	4	4	4	4	5	5	4	4	5	4	4.66667	4.33333	4.33333	5	5	6	5	6	5	4	5	5	5	4	7	3	3	4	4	4
224	1	3	80	2	1	0	0	4	0	1	0	2	1	1	1	1	3	1	1	3	7	5	3	5	4	7	7	3	5	4	5.66667	4.88889	7	4	4	5	5	5	3	3	5	3	3	7	4	7	4	4	4
225	1	3	87	3	1	0	1	2	1	4	1	2	2	1	0	1	1	1	1	5	5	5	7	7	7	7	7	7	5	7	7	6.33333	7	7	7	7	6	6	6	6	6	6	6	7	6	7	6	6	6
226	0	1	61	2	1	0	1	3	1	2	0	1	3	1	0	1	1	1	1	7	7	6	5	6	7	6	5	4	6.66667	6	5	5.88889	6	7	7	6	7	7	6	7	6	7	7	7	7	7	7	7	7
227	1	2	75	4	1	0	1	3	1	3	1	2	2	1	0	1	1	1	1	4	4	4	4	4	4	5	7	4	4	4	5.33333	4.44444	4	4	4	4	5	5	5	4	4	4	4	7	5	7	4	4	5
228	0	1	68	2	1	0	1	3	1	2	1	1	1	1	1	1	1	1	1	7	7	6	5	6	6	7	7	6	6.66667	5.66667	6.66667	6.33333	5	7	7	7	5	7	5	5	7	7	6	7	7	7	7	5	6
229	0	3	83	2	1	0	1	3	1	3	1	1	2	1	0	1	1	2	1	4	7	7	3	7	7	7	7	4	6	5.66667	6	5.88889	7	7	7	7	7	4	4	6	7	7	7	5	7	7	5	3	5
230	1	3	83	4	1	0	1	1	1	4	1	1	1	1	0	1	1	2	1	7	7	7	6	7	5	7	6	7	7	6	6.66667	6.55556	7	6	7	7	7	5	6	4	5	5	5	7	7	7	4	4	5
231	0	1	69	3	1	0	1	3	1	3	1	3	2	1	1	1	1	1	1	4	7	7	4	4	5	6	5	4	6	4.33333	5	5.11111	5	5	5	4	3	6	5	4	4	6	6	7	6	7	4	6	6
232	0	3	80	1	0	1	1	2	1	3	1	2	2	1	0	1	1	1	1	5	7	7	7	7	7	7	7	7	6.33333	7	7	6.77778	7	7	7	7	7	7	7	7	7	7	7	7	7	7	7	7	7
233	0	1	68	3	1	0	1	3	1	2	1	1	2	1	1	1	1	1	3	5	7	7	5	7	7	5	4	5	6.33333	6.33333	4.66667	5.77778	4	5	5	5	5	6	7	5	6	7	7	7	5	7	6	6	7
234	0	1	66	3	1	0	1	2	1	3	1	1	1	1	1	1	1	1	1	5	7	7	5	7	7	5	5	6	6.33333	6.33333	5.33333	6	5	5	5	5	5	7	7	4	5	7	7	7	5	7	6	6	7
235	0	2	78	4	1	0	1	2	1	4	1	2	2	1	0	1	1	2	2	4	5	5	6	6	5	5	5	4	4.66667	5.66667	4.66667	5	4	5	5	5	6	5	6	4	5	6	6	6	5	6	5	5	5
236	1	2	73	2	1	0	0	3	1	4	1	1	1	1	1	1	1	1	1	7	7	7	7	7	5	7	7	7	7	6.33333	7	6.77778	7	7	7	7	7	7	7	7	7	7	7	7	7	7	7	7	7
237	0	2	74	3	1	0	1	3	1	3	1	2	2	1	0	0	1	1	1	7	7	7	7	7	7	7	7	7	7	7	7	7	4	7	7	6	7	7	7	7	7	7	7	7	7	7	7	7	7
238	1	3	80	3	1	0	1	3	1	3	1	1	2	1	0	0	1	1	1	7	7	7	7	7	7	7	7	7	7	7	7	7	4	7	7	6	7	7	7	7	7	7	7	7	7	7	7	7	7
239	0	2	79	3	1	1	1	1	1	4	1	3	3	1	0	1	3	1	1	5	5	5	7	7	7	7	4	2	5	7	4.33333	5.44444	5	7	7	4	7	6	7	7	7	7	7	7	5	7	7	6	7
240	0	1	65	3	1	0	1	3	1	2	1	1	1	1	1	0	3	1	2	7	7	7	7	4	7	7	7	7	7	6	7	6.66667	7	7	7	7	7	7	7	7	5	7	7	7	7	7	7	7	7
241	1	3	80	2	1	0	1	3	1	3	1	3	2	1	0	0	2	2	1	4	4	4	5	4	4	5	7	4	4	4.33333	5.33333	4.55556	4	5	6	5	5	5	4	5	5	5	5	7	4	7	4	5	5
242	1	1	67	2	1	0	0	4	0	3	0	1	1	1	0	0	1	1	1	7	7	4	5	5	5	6	6	5	6	5	5.66667	5.55556	6	6	6	6	6	5	5	5	6	6	6	7	6	6	6	6	5
243	0	1	68	4	1	0	1	1	1	3	1	3	2	1	1	1	1	1	1	7	7	5	4	5	4	5	6	6	6.33333	4.33333	5.66667	5.44444	6	5	5	5	6	6	5	4	5	6	6	7	6	7	6	5	5
244	1	2	78	4	1	0	1	2	1	4	1	2	2	1	1	1	1	1	1	4	4	4	4	4	4	4	4	4	4	4	4	4	4	4	4	4	4	4	4	4	4	4	4	7	4	4	4	4	4
245	1	1	62	4	1	0	1	3	1	4	1	1	1	1	0	0	2	1	1	6	6	6	6	7	6	5	6	5	6	6.33333	5.33333	5.88889	6	6	6	6	6	6	5	5	6	6	6	7	6	7	7	7	7
246	1	1	69	4	1	0	1	1	1	4	1	1	2	1	1	0	3	1	1	7	4	5	4	4	3	5	7	7	5.33333	3.66667	6.33333	5.11111	7	7	7	6	4	4	4	4	4	4	4	4	4	7	7	7	7
247	1	2	78	3	0	1	1	3	1	3	1	1	1	1	1	1	1	1	1	7	7	7	7	4	4	7	7	7	7	5	7	6.33333	7	7	7	7	7	7	7	7	7	7	7	7	7	7	7	6	7
248	1	2	73	4	1	0	1	2	1	4	1	2	2	1	0	1	3	1	1	7	7	7	5	5	5	7	7	7	7	5	7	6.33333	7	7	7	7	7	7	7	6	7	7	7	2	7	5	7	7	7
249	0	1	62	3	1	0	1	3	1	2	1	1	1	1	1	0	1	1	1	5	4	3	3	4	4	5	5	5	4	3.66667	5	4.22222	5	4	4	4	4	5	4	4	5	4	4	7	4	7	4	5	5
250	0	1	69	3	1	0	1	3	1	3	1	2	2	1	1	0	1	1	1	4	5	6	5	4	6	6	7	6	5	5	6.33333	5.44444	4	5	6	5	5	6	7	5	6	7	7	7	5	7	7	6	6
251	1	2	71	4	1	0	1	1	1	4	1	1	2	1	1	1	1	1	1	7	7	7	7	5	6	6	6	6	7	6	6	6.33333	6	6	6	6	6	7	6	6	5	5	6	6	6	6	5	6	6
252	1	2	76	2	1	0	0	4	0	1	0	3	2	1	0	1	1	1	1	4	7	4	4	3	3	4	5	5	5	3.33333	4.66667	4.33333	5	5	5	4	4	3	5	4	4	4	4	7	4	7	4	4	4
253	1	2	78	4	0	1	1	3	1	3	1	1	1	1	0	0	1	1	1	7	7	7	7	7	7	7	7	7	7	7	7	7	7	7	7	7	7	7	7	7	7	7	7	7	7	7	7	7	7
254	1	1	65	4	1	0	1	1	1	4	1	2	3	1	1	1	1	1	1	4	4	6	6	6	4	6	4	4	4.66667	5.33333	4.66667	4.88889	4	4	4	4	4	4	4	4	4	4	4	7	4	7	4	4	4
255	1	3	92	2	1	0	1	3	1	3	1	3	2	1	1	0	2	2	2	4	4	4	1	1	4	1	1	1	4	2	1	2.33333	5	4	4	1	4	4	4	1	4	4	4	7	4	7	4	4	4
256	0	2	76	2	1	0	0	4	0	1	0	2	2	1	0	1	1	1	1	4	5	4	4	4	5	6	5	5	4.33333	4.33333	5.33333	4.66667	7	7	7	6	7	6	6	2	5	6	6	6	4	6	4	4	4
257	0	2	75	4	1	0	0	3	1	2	1	2	2	1	1	0	2	1	1	7	3	4	7	4	3	4	6	6	4.66667	4.66667	5.33333	4.88889	4	3	4	4	5	6	4	2	6	3	3	6	6	3	4	4	6
258	1	2	74	3	1	0	1	2	1	4	1	1	2	1	0	1	1	1	1	7	7	7	7	7	7	7	7	7	7	7	7	7	7	7	7	7	7	7	7	7	7	7	7	5	7	3	7	6	6
259	0	1	62	3	1	0	1	4	1	3	1	1	1	1	0	1	1	1	1	7	7	7	7	7	7	4	7	7	7	7	6	6.66667	3	5	6	6	7	6	5	5	7	7	6	5	6	5	7	7	7
260	1	1	66	4	1	0	1	2	1	4	0	1	1	1	1	1	1	1	1	4	4	4	4	4	4	4	4	4	4	4	4	4	6	6	6	6	6	6	6	6	6	6	6	7	6	7	4	4	4
261	1	2	78	4	1	0	1	1	1	4	1	1	2	1	1	1	2	2	2	6	6	2	4	4	4	6	6	4	4.66667	4	5.33333	4.66667	5	5	5	5	5	5	6	3	5	1	6	5	6	5	4	6	6
262	0	1	60	4	1	0	1	2	1	2	1	1	1	1	1	1	1	2	2	7	7	7	6	6	6	7	7	7	7	6	7	6.66667	3	5	5	5	4	4	3	1	5	3	7	5	6	4	4	6	6
263	0	1	65	4	1	0	1	2	1	3	1	1	1	1	1	1	1	1	1	6	6	4	6	6	5	6	6	6	5.33333	5.66667	6	5.66667	5	6	6	4	4	4	4	4	4	6	4	7	6	3	4	4	4
264	1	1	60	1	1	0	0	4	0	2	0	1	2	1	1	0	2	2	2	4	4	4	5	5	5	5	5	5	4	5	5	4.66667	5	3	3	3	4	5	5	5	5	5	5	7	5	7	4	5	5
265	1	1	60	3	1	0	1	4	1	3	1	1	1	1	1	1	1	1	1	5	5	5	5	5	5	5	5	5	5	5	5	5	6	6	6	4	4	5	6	5	6	6	6	6	6	7	6	6	6
266	1	3	85	4	1	0	1	2	1	4	1	2	2	1	0	1	2	2	1	6	6	6	6	6	6	6	6	6	6	6	6	6	3	6	6	2	4	4	3	4	6	4	4	3	4	3	4	4	4
267	1	1	64	1	0	1	1	3	1	3	1	2	3	1	1	1	2	2	2	4	5	5	5	5	5	6	6	5	4.66667	5	5.66667	5.11111	3	4	4	4	4	4	6	6	6	6	6	6	6	6	6	6	6
268	1	2	76	4	1	0	1	3	1	3	1	2	2	1	0	1	1	1	1	4	7	4	4	4	4	7	7	7	5	4	7	5.33333	6	6	7	6	7	6	7	6	5	6	6	1	7	2	6	4	4
269	1	1	63	3	1	0	1	2	1	3	1	1	1	1	1	1	1	1	1	5	5	5	7	7	4	6	5	4	5	6	5	5.33333	7	6	6	4	6	6	6	3	6	6	6	4	6	4	5	5	5
270	1	1	69	4	1	0	1	4	0	4	0	1	2	1	0	0	2	1	1	4	4	4	6	6	6	3	3	3	4	6	3	4.33333	6	6	6	4	4	4	4	4	6	6	6	4	4	4	6	6	6
271	1	2	71	2	1	0	1	4	1	2	1	3	2	1	1	1	2	2	2	5	5	5	5	5	5	5	5	5	5	5	5	5	6	6	6	4	4	4	4	4	4	6	6	7	6	7	4	4	4
272	1	1	64	3	1	0	1	3	1	4	1	2	1	1	1	1	3	1	1	4	3	5	3	3	6	6	6	6	4	4	6	4.66667	6	6	6	2	5	6	3	3	6	3	6	6	6	5	6	6	6
273	1	1	61	2	1	0	1	3	1	3	1	2	2	1	1	1	3	1	1	4	6	6	7	6	4	5	6	5	5.33333	5.66667	5.33333	5.44444	6	6	6	4	6	4	5	2	6	5	6	4	6	4	4	5	6
274	1	1	65	3	1	0	1	3	1	3	1	2	2	1	1	1	2	1	1	4	4	4	5	5	3	5	5	4	4	4.33333	4.66667	4.33333	3	5	5	5	5	4	5	4	5	5	5	4	5	4	4	3	3
275	1	2	72	2	1	0	1	4	1	2	1	2	1	1	1	1	2	2	2	7	4	4	6	6	3	5	4	3	5	5	4	4.66667	2	2	2	3	2	6	5	1	6	5	6	3	6	4	1	3	3
276	1	1	66	4	1	0	1	2	1	4	1	1	1	1	0	0	1	1	1	7	7	7	7	7	7	7	7	7	7	7	7	7	7	7	7	7	7	7	7	7	7	7	7	7	7	7	7	7	7
277	1	2	76	4	1	0	1	1	1	4	1	1	1	1	1	1	1	1	1	6	6	6	6	4	6	6	6	6	6	5.33333	6	5.77778	6	6	6	6	6	6	6	5	6	5	5	2	6	2	6	6	6
278	0	2	73	2	1	0	1	4	0	1	0	1	2	1	0	1	2	3	2	6	6	6	7	7	7	6	6	6	6	7	6	6.33333	6	6	6	6	6	6	6	3	6	6	6	6	6	6	6	6	6
279	1	2	75	3	1	0	1	3	1	3	1	1	2	1	1	1	1	1	1	7	7	7	4	4	4	7	7	7	7	4	7	6	7	7	7	7	7	7	7	7	7	7	7	7	7	7	7	7	7
280	0	1	69	3	1	0	1	2	1	3	1	1	1	1	1	0	1	1	1	7	7	7	5	4	4	7	7	7	7	4.33333	7	6.11111	6	6	6	7	7	6	6	6	6	7	6	6	6	6	5	5	5
281	1	2	72	4	1	0	1	1	1	4	1	1	1	1	1	1	1	1	1	6	6	6	4	4	4	6	6	6	6	4	6	5.33333	6	6	6	6	6	6	6	6	6	6	6	7	6	7	4	5	4
282	0	1	66	4	1	0	1	3	1	2	0	1	1	1	0	0	1	1	1	4	4	4	4	4	4	4	4	4	4	4	4	4	4	5	6	5	4	4	5	4	5	5	5	3	4	3	4	4	4
283	1	2	73	2	1	0	1	3	1	3	0	2	2	1	1	1	2	1	1	4	5	5	6	6	5	4	4	4	4.66667	5.66667	4	4.77778	4	4	6	4	4	4	4	5	4	6	6	7	6	7	4	4	5
284	0	1	65	1	1	0	0	4	0	2	0	1	1	1	1	1	2	2	2	4	4	4	4	4	4	4	4	4	4	4	4	4	4	6	6	4	4	4	4	1	2	6	6	7	6	7	4	4	4
285	1	3	85	3	1	0	1	3	1	3	1	1	2	1	0	1	1	1	1	4	4	4	6	6	6	6	6	6	4	6	6	5.33333	6	6	6	4	5	6	3	1	1	7	1	7	7	4	6	7	7
286	1	2	77	2	1	0	0	4	0	1	0	2	1	1	0	1	1	2	2	4	4	4	4	4	4	4	4	4	4	4	4	4	4	4	4	4	4	4	4	4	4	4	4	7	4	4	4	6	6
287	1	2	72	4	1	0	1	2	1	4	1	1	2	1	1	0	2	2	2	6	6	6	6	6	4	6	6	6	6	5.33333	6	5.77778	3	6	5	5	6	6	6	2	6	6	6	6	6	6	4	4	6
288	1	1	67	4	0	1	1	1	1	4	1	2	2	1	1	0	1	1	1	6	6	6	7	7	4	4	6	4	6	6	4.66667	5.55556	6	6	6	3	6	6	4	2	6	4	4	3	6	4	6	5	6
289	1	1	62	3	1	0	0	4	0	3	1	2	2	1	1	1	2	2	2	5	4	4	5	5	6	6	6	4	4.33333	5.33333	5.33333	5	3	4	4	4	4	5	4	5	5	4	5	3	4	4	5	5	5
290	0	1	62	3	1	0	1	2	1	4	1	2	1	1	1	1	1	1	1	6	6	6	7	7	4	6	6	6	6	6	6	6	6	6	6	4	6	6	6	2	6	6	6	6	6	6	5	4	4
291	1	2	71	2	1	0	1	4	1	3	1	2	1	1	1	1	1	1	1	7	7	7	6	7	4	6	6	4	7	5.66667	5.33333	6	6	6	6	3	6	6	6	2	6	6	6	6	6	6	6	6	6
292	1	1	67	3	1	0	1	3	1	2	1	1	1	1	1	1	1	1	1	4	4	5	5	4	4	6	6	6	4.33333	4.33333	6	4.88889	5	5	5	5	6	4	4	5	5	5	6	2	5	3	4	7	7
293	1	1	60	3	1	1	1	3	1	3	1	2	2	1	1	1	2	2	2	4	5	4	3	2	5	3	6	5	4.33333	3.33333	4.66667	4.11111	4	4	5	4	4	6	5	3	3	4	3	5	6	2	3	3	2
294	0	2	76	2	1	0	0	4	0	2	0	2	1	1	0	1	1	1	1	4	4	4	4	4	4	4	7	4	4	4	5	4.33333	3	5	5	6	4	4	5	6	6	5	5	7	5	7	6	5	5
295	0	2	71	2	1	0	1	3	1	3	1	1	2	1	1	1	1	1	1	6	6	6	3	3	3	6	6	6	6	3	6	5	4	6	6	3	6	6	6	2	6	6	6	6	6	6	6	4	6
296	1	2	74	2	1	0	1	2	1	3	1	2	1	1	0	0	1	1	1	6	6	6	4	4	5	6	6	6	6	4.33333	6	5.44444	6	6	6	4	6	4	6	2	6	6	6	6	6	6	5	4	6
297	1	3	80	4	1	0	1	3	1	4	1	2	2	1	0	1	1	1	1	5	6	5	7	7	6	6	6	6	5.33333	6.66667	6	6	4	5	6	4	6	6	4	2	6	6	6	6	6	6	4	7	6
298	0	2	75	2	1	0	1	3	1	3	1	2	1	1	1	1	1	1	1	6	6	6	6	6	6	6	6	6	6	6	6	6	6	4	6	4	6	6	5	2	6	6	6	6	6	6	4	4	6
299	0	2	74	1	1	0	1	4	1	2	1	1	2	1	1	1	1	1	1	7	7	7	2	2	2	6	6	6	7	2	6	5	6	6	6	6	6	6	4	4	4	6	6	7	6	7	6	6	6
300	1	2	70	2	1	0	1	2	1	3	1	1	2	1	0	1	1	1	1	7	7	7	4	4	4	7	7	7	7	4	7	6	6	6	6	6	6	6	6	6	6	6	6	7	6	7	5	5	5
301	1	1	68	3	1	0	1	3	1	4	1	1	1	1	1	1	1	1	1	7	7	7	6	6	6	6	6	6	7	6	6	6.33333	6	6	6	5	5	5	5	5	5	5	5	6	5	7	6	6	6
302	1	1	65	4	1	0	1	4	1	4	1	1	2	1	1	0	1	1	1	4	5	4	4	4	4	5	5	5	4.33333	4	5	4.44444	4	5	5	4	5	4	4	4	4	4	5	5	5	4	5	5	5
303	0	2	74	2	1	0	1	2	1	3	1	3	2	1	0	1	2	2	3	4	5	6	6	7	6	7	6	7	5	6.33333	6.66667	6	6	7	7	7	7	7	7	7	7	7	7	7	5	7	5	6	7
304	1	3	87	4	1	0	1	3	1	3	1	3	3	1	0	1	1	1	1	4	4	4	4	4	4	4	4	4	4	4	4	4	6	6	6	6	7	6	6	6	6	6	6	2	6	5	6	6	6
305	1	1	68	2	0	1	1	3	1	3	1	1	1	1	1	1	1	1	1	7	7	7	7	7	7	7	7	7	7	7	7	7	7	7	7	7	7	7	7	7	7	7	7	7	7	7	7	7	7
306	1	3	84	4	1	0	1	3	1	3	1	3	2	1	0	1	1	1	1	5	5	5	5	4	4	5	5	5	5	4.33333	5	4.77778	4	4	4	4	5	5	4	4	5	4	5	4	4	4	5	5	5
307	0	2	74	2	1	0	1	3	1	3	1	2	2	1	1	1	1	1	1	4	4	4	4	4	4	4	4	4	4	4	4	4	4	4	4	4	4	4	4	4	4	4	4	7	4	7	4	4	4
308	1	1	63	2	1	0	0	4	0	2	0	2	1	1	0	1	2	1	1	4	4	4	4	4	1	5	4	4	4	3	4.33333	3.77778	5	4	4	4	4	2	2	4	5	4	4	7	4	4	3	3	4
309	1	3	80	4	1	0	1	3	1	3	1	1	1	1	1	1	1	1	1	7	7	7	7	7	6	7	7	7	7	6.66667	7	6.88889	5	7	7	7	7	5	7	5	5	7	7	7	7	7	7	7	7
310	0	1	66	2	1	0	1	3	1	2	1	2	2	1	1	1	1	1	1	7	7	7	5	5	7	7	7	7	7	5.66667	7	6.55556	7	7	7	7	7	7	7	7	7	7	7	5	7	7	7	5	7
311	0	2	78	3	1	0	1	2	1	3	1	1	3	1	0	1	1	1	1	4	7	7	7	7	7	7	7	7	6	7	7	6.66667	7	7	7	7	7	7	7	7	7	7	7	7	7	7	7	7	7
312	0	1	69	1	0	1	0	4	0	2	0	1	1	1	0	0	1	1	2	5	5	4	4	5	4	5	5	5	4.66667	4.33333	5	4.66667	5	5	5	6	6	5	5	5	5	5	5	7	5	7	4	4	5
313	1	3	84	2	0	1	1	3	1	3	1	1	2	1	0	0	1	1	1	7	7	7	5	6	5	7	7	6	7	5.33333	6.66667	6.33333	6	6	7	6	6	5	6	2	4	6	6	6	5	6	4	5	4
314	1	2	70	4	1	0	1	2	1	3	1	1	3	1	1	1	1	3	2	5	7	7	7	7	7	7	7	5	6.33333	7	6.33333	6.55556	7	7	7	7	7	7	7	6	6	7	7	3	7	6	6	6	6
315	1	2	70	3	1	0	1	2	1	3	1	1	1	1	1	1	2	2	2	6	6	5	6	5	5	5	7	6	5.66667	5.33333	6	5.66667	6	7	7	6	7	7	7	4	6	7	6	6	6	5	5	5	5
316	1	3	83	2	1	0	1	2	1	4	1	2	2	1	0	1	1	2	1	5	5	4	4	6	5	6	5	5	4.66667	5	5.33333	5	6	6	6	6	6	6	6	6	6	6	6	7	6	7	5	6	6
317	1	2	73	2	1	0	1	1	1	3	1	2	2	1	0	1	1	1	1	7	7	7	5	4	4	4	6	6	7	4.33333	5.33333	5.55556	6	6	7	6	6	6	6	4	5	6	6	7	6	7	6	5	6
318	1	2	70	3	1	0	1	3	1	3	1	1	2	1	0	0	2	2	2	6	7	7	5	5	5	5	5	6	6.66667	5	5.33333	5.66667	5	6	7	5	5	6	7	5	6	6	6	3	5	3	5	5	5
319	0	1	65	1	1	0	0	4	0	1	0	3	2	1	1	1	1	3	3	7	7	5	5	7	1	7	7	7	6.33333	4.33333	7	5.88889	7	5	5	7	2	7	5	1	1	7	5	3	5	3	3	7	2
320	1	3	88	3	0	1	1	1	1	3	1	1	1	1	0	1	2	1	1	5	4	5	5	1	5	5	1	1	4.66667	3.66667	2.33333	3.55556	5	5	7	3	5	5	3	1	5	7	7	7	7	7	5	5	5
321	1	2	71	2	1	0	1	2	1	3	1	2	1	1	1	1	1	1	2	5	5	2	2	5	2	4	3	7	4	3	4.66667	3.88889	2	3	7	1	7	4	3	1	4	4	2	5	7	6	4	3	4
322	1	3	83	3	1	0	1	4	1	3	1	2	2	1	0	1	2	2	2	3	4	6	6	4	5	4	6	5	4.33333	5	5	4.77778	4	5	6	5	6	5	4	4	5	5	5	5	5	6	7	7	7
323	1	2	77	2	1	0	1	4	1	3	1	2	1	1	0	1	1	1	2	6	7	7	7	6	4	6	7	7	6.66667	5.66667	6.66667	6.33333	6	6	6	6	7	6	6	5	6	6	7	7	5	7	5	6	7
324	0	2	76	1	0	1	1	3	1	3	1	1	2	1	0	1	1	1	1	4	4	7	4	5	4	7	7	7	5	4.33333	7	5.44444	4	7	7	6	4	4	4	4	6	7	7	7	6	7	7	7	7
325	0	2	76	2	1	0	1	4	1	2	0	2	2	1	0	1	1	1	1	4	7	7	4	4	4	7	7	7	6	4	7	5.66667	4	7	6	4	4	7	6	4	4	6	6	5	6	5	5	4	7
326	0	2	74	1	1	0	1	2	1	3	1	2	2	1	0	1	1	1	1	4	6	7	6	6	5	6	6	6	5.66667	5.66667	6	5.77778	6	6	7	6	6	6	6	5	6	6	6	7	6	7	6	6	6
327	0	1	65	1	1	0	1	4	1	2	0	2	2	1	1	0	2	2	2	5	6	5	6	5	6	5	6	6	5.33333	5.66667	5.66667	5.55556	5	6	7	6	4	4	6	2	6	6	5	7	7	7	6	6	6
328	1	1	60	1	1	0	1	4	0	3	1	1	1	1	0	0	1	2	2	4	4	4	5	4	3	6	7	5	4	4	6	4.66667	7	6	6	6	7	7	5	5	6	6	5	3	6	7	5	5	6
329	1	2	78	4	1	0	1	4	1	4	1	2	3	1	0	1	2	1	2	6	5	6	6	6	6	6	6	6	5.66667	6	6	5.88889	6	6	6	6	6	6	6	6	6	7	7	7	7	7	6	6	7
330	0	3	84	1	1	0	1	4	1	2	1	2	2	1	0	1	1	2	1	4	5	7	6	7	5	7	5	7	5.33333	6	6.33333	5.88889	7	6	7	6	6	6	5	7	6	7	6	7	6	7	6	5	7
331	0	3	82	2	1	0	1	4	0	4	0	1	1	1	0	1	1	1	1	6	5	6	7	6	6	7	7	7	5.66667	6.33333	7	6.33333	7	6	6	6	6	5	7	6	6	7	7	7	5	5	6	6	7
332	1	2	73	4	1	0	1	4	1	4	1	2	2	1	1	1	2	1	1	4	5	6	7	6	7	6	6	6	5	6.66667	6	5.88889	5	6	6	6	6	6	6	5	6	6	6	7	5	7	6	6	7
333	0	2	72	3	1	0	1	4	1	4	1	2	2	1	1	1	1	1	1	6	7	7	6	7	6	6	6	6	6.66667	6.33333	6	6.33333	6	6	7	6	6	6	6	6	6	6	6	2	7	5	6	6	6
334	1	2	79	3	1	1	1	3	1	4	1	2	2	1	0	1	2	2	2	7	7	7	1	1	4	7	7	7	7	2	7	5.33333	4	4	4	4	4	4	7	4	4	7	7	7	4	7	4	4	4
335	0	3	82	4	1	0	1	2	1	4	1	2	2	1	0	1	1	1	2	7	7	7	5	4	5	7	7	7	7	4.66667	7	6.22222	7	7	7	7	7	5	7	5	7	7	7	7	7	7	7	7	7
336	0	3	91	3	1	1	1	1	1	4	1	2	2	1	0	1	1	1	1	4	4	4	4	4	4	4	5	4	4	4	4.33333	4.11111	6	6	6	6	5	5	5	4	4	4	4	6	6	6	5	4	4
337	1	3	85	4	1	0	1	3	1	3	1	1	2	1	0	1	1	2	1	5	5	6	6	5	5	5	6	6	5.33333	5.33333	5.66667	5.44444	5	7	7	6	6	6	5	6	5	5	4	7	5	7	6	6	6
338	0	2	79	3	1	1	1	2	1	3	1	2	2	1	0	0	2	2	2	6	7	5	5	6	6	5	6	7	6	5.66667	6	5.88889	7	5	6	7	6	7	5	6	5	7	6	5	7	6	5	6	7
339	0	2	77	2	1	0	1	4	1	2	1	2	2	1	0	1	1	1	1	6	6	6	4	4	3	6	4	5	6	3.66667	5	4.88889	4	4	6	5	4	6	4	2	5	6	5	6	6	6	6	6	6
340	0	2	78	3	1	0	1	2	1	4	1	1	2	1	1	1	1	1	1	5	7	5	6	7	7	7	7	7	5.66667	6.66667	7	6.44444	7	7	7	6	7	7	7	6	7	7	7	7	7	7	7	7	7
341	1	2	78	3	1	0	1	3	1	3	0	1	2	1	1	1	1	1	1	5	5	4	1	5	3	7	7	7	4.66667	3	7	4.88889	2	5	5	4	5	4	5	1	5	5	5	7	5	7	4	4	5
342	0	2	75	4	1	1	1	2	1	4	1	1	2	1	0	1	1	1	1	4	5	5	3	7	4	7	6	4	4.66667	4.66667	5.66667	5	4	4	4	5	3	4	4	3	4	6	6	7	4	7	4	4	4
343	0	1	68	4	1	0	1	1	1	4	1	2	2	1	0	1	2	2	2	5	6	5	7	7	7	6	6	7	5.33333	7	6.33333	6.22222	3	5	5	4	5	6	6	3	4	6	4	7	7	7	5	6	6
344	1	3	89	3	1	0	1	3	1	3	1	1	1	1	0	1	1	1	1	7	7	7	7	6	7	7	7	7	7	6.66667	7	6.88889	6	7	7	7	7	7	7	7	7	7	7	7	7	7	7	4	7
345	1	1	60	1	1	0	1	3	1	2	1	1	1	1	1	1	1	2	2	7	7	6	7	3	6	7	6	7	6.66667	5.33333	6.66667	6.22222	5	7	7	7	7	6	7	5	7	7	7	7	7	7	7	6	7
346	0	2	72	2	1	0	1	4	1	2	1	2	1	1	0	1	1	1	2	5	5	4	5	5	5	7	6	6	4.66667	5	6.33333	5.33333	5	5	6	5	5	6	5	4	5	5	5	4	6	7	5	5	6
347	1	3	86	4	1	1	1	3	1	4	1	3	3	1	0	1	3	2	3	2	4	5	4	4	3	2	3	2	3.66667	3.66667	2.33333	3.22222	3	4	3	3	3	4	3	3	5	6	6	7	5	7	5	5	5
348	0	2	70	2	1	0	1	4	1	2	0	1	1	1	1	1	2	3	3	4	7	6	3	7	4	5	5	6	5.66667	4.66667	5.33333	5.22222	5	6	6	6	6	7	5	7	7	7	5	3	6	4	4	7	7
349	1	2	72	2	1	0	1	3	1	2	1	2	2	1	0	1	1	2	2	5	5	4	1	4	4	5	5	5	4.66667	3	5	4.22222	4	5	6	4	4	5	5	4	5	5	5	7	5	7	4	5	5
350	1	2	72	2	1	0	1	3	1	3	1	2	2	1	1	0	1	1	1	3	7	1	1	3	5	7	7	6	3.66667	3	6.66667	4.44444	1	3	5	2	2	5	5	2	2	5	5	7	5	6	1	2	3
351	0	2	75	3	1	0	1	3	1	3	1	2	2	1	1	1	2	1	1	6	7	5	4	6	5	7	7	7	6	5	7	6	3	7	6	6	6	5	5	5	6	4	7	7	4	7	5	7	7
352	1	1	69	2	1	0	1	2	1	3	1	2	1	1	0	0	2	2	2	7	7	5	7	7	5	7	7	7	6.33333	6.33333	7	6.55556	4	7	6	5	5	6	6	6	7	4	7	7	6	7	5	7	7
353	0	1	64	3	1	0	1	4	1	4	1	2	2	1	1	1	1	1	1	6	7	7	5	5	6	6	6	6	6.66667	5.33333	6	6	6	7	7	6	7	7	5	5	6	6	6	7	6	7	6	4	6
354	1	2	77	2	1	0	1	4	1	2	0	1	2	1	0	1	1	1	1	5	6	6	5	6	5	6	6	6	5.66667	5.33333	6	5.66667	6	6	7	6	6	6	6	5	5	7	6	7	7	7	6	6	6
355	0	1	67	3	1	0	1	3	1	2	1	2	2	1	1	1	2	1	1	3	6	4	3	5	3	5	4	5	4.33333	3.66667	4.66667	4.22222	3	4	4	4	4	4	4	3	4	4	4	7	3	5	4	4	4
356	1	2	77	1	1	0	0	4	0	1	0	2	2	1	0	1	1	1	1	6	6	6	5	6	3	5	4	2	6	4.66667	3.66667	4.77778	5	4	6	4	3	4	6	2	3	6	6	7	6	7	4	5	4
357	0	3	81	3	1	0	1	4	1	4	1	1	1	1	0	1	1	1	1	7	7	7	6	6	6	6	7	7	7	6	6.66667	6.55556	7	7	7	7	7	7	7	7	7	7	7	7	7	7	7	7	7
358	1	3	86	4	1	0	1	1	1	4	1	2	2	0	0	1	1	1	1	7	7	7	7	7	7	7	7	5	7	7	6.33333	6.77778	7	7	7	7	7	7	7	7	7	7	7	7	7	7	7	7	7
359	1	3	84	3	1	0	1	2	1	4	1	2	2	1	0	1	1	1	1	6	5	5	6	6	6	6	6	7	5.33333	6	6.33333	5.88889	7	6	7	6	6	6	6	6	6	7	6	7	6	7	6	6	6
360	1	3	83	4	1	0	1	3	1	4	1	1	2	1	0	1	2	2	2	7	7	7	7	7	7	7	7	7	7	7	7	7	7	7	7	7	7	7	7	7	7	7	7	7	7	7	7	7	7
361	0	3	84	3	1	0	1	4	1	3	1	1	1	1	0	1	1	1	1	6	7	7	7	7	6	7	7	7	6.66667	6.66667	7	6.77778	6	7	7	6	7	7	6	2	6	7	7	7	6	7	6	6	6
362	0	2	77	1	1	0	0	4	0	4	0	2	2	1	0	1	1	1	1	6	7	7	7	7	7	7	7	6	6.66667	7	6.66667	6.77778	6	7	7	6	7	6	7	5	6	7	7	6	6	6	5	7	7
363	1	3	87	4	1	0	1	4	1	4	1	3	3	0	0	1	1	1	1	7	7	7	7	7	7	7	7	7	7	7	7	7	7	7	7	7	7	7	7	6	7	7	6	7	7	7	7	7	7
364	0	3	83	2	1	1	1	2	1	4	1	2	3	1	0	1	1	2	2	5	5	7	5	5	5	7	5	5	5.66667	5	5.66667	5.44444	6	7	7	6	7	7	6	5	6	6	6	7	6	7	6	6	6
365	0	3	84	3	1	0	1	3	1	3	1	2	2	1	0	1	1	1	1	5	5	6	6	6	4	5	4	5	5.33333	5.33333	4.66667	5.11111	5	6	6	6	6	5	5	5	5	5	5	5	5	3	5	6	5
366	1	3	80	3	1	0	1	2	1	4	1	2	3	1	0	1	2	1	1	4	7	7	6	6	6	7	6	7	6	6	6.66667	6.22222	5	6	7	2	7	6	6	5	6	6	6	2	6	3	6	6	6
367	1	3	80	4	1	0	1	2	1	4	1	1	1	1	1	1	2	1	1	6	6	7	6	6	6	6	6	6	6.33333	6	6	6.11111	6	6	6	6	6	7	6	6	6	6	6	2	6	7	7	7	7
368	1	3	86	4	1	0	1	4	1	4	1	1	2	1	0	1	1	1	1	6	6	6	5	5	5	7	7	7	6	5	7	6	6	7	7	6	6	6	7	2	6	7	6	7	6	7	6	7	7
369	1	3	86	4	1	1	1	4	1	4	1	2	2	1	0	1	1	1	1	7	7	7	7	7	7	7	7	7	7	7	7	7	7	7	7	7	7	7	7	5	7	7	7	7	7	7	7	7	7
370	0	3	80	3	1	0	1	3	1	3	1	2	2	1	0	1	1	1	1	7	7	6	5	5	6	7	7	7	6.66667	5.33333	7	6.33333	5	7	5	6	6	6	5	5	5	6	6	7	6	7	7	6	5
371	1	3	81	4	1	0	1	1	1	4	1	1	1	1	0	1	2	2	2	5	6	6	6	6	5	6	5	6	5.66667	5.66667	5.66667	5.66667	7	7	7	5	5	4	3	4	6	4	4	7	6	5	6	6	6
372	1	2	78	2	1	0	0	4	0	2	0	2	2	1	0	1	1	1	1	4	4	5	5	4	4	4	3	5	4.33333	4.33333	4	4.22222	5	5	4	4	4	4	5	4	4	5	4	7	4	5	4	5	4
373	1	3	80	4	1	0	1	3	1	3	1	2	2	1	0	1	1	1	1	6	6	6	7	7	6	6	6	7	6	6.66667	6.33333	6.33333	6	6	7	6	7	7	6	6	6	6	7	2	7	7	7	6	5
374	1	2	70	1	1	0	1	4	1	3	1	3	2	1	1	1	1	1	1	7	7	7	7	7	7	7	7	4	7	7	6	6.66667	7	7	7	7	7	7	7	7	7	7	7	7	4	7	7	7	7
375	0	3	89	1	1	0	1	4	1	2	1	3	3	1	0	1	2	2	2	4	4	4	7	4	5	4	4	4	4	5.33333	4	4.44444	7	4	7	7	7	4	6	4	4	7	4	7	7	4	6	6	7
376	1	1	61	1	1	0	1	4	1	3	1	1	1	1	1	1	2	1	1	5	6	6	7	6	5	5	5	5	5.66667	6	5	5.55556	2	5	5	5	5	5	5	5	5	5	5	7	5	7	6	5	5
377	1	3	81	3	1	1	1	3	1	3	1	1	2	1	0	1	3	1	1	7	7	7	7	6	5	6	7	6	7	6	6.33333	6.44444	4	6	7	6	7	6	7	5	5	7	7	7	6	4	6	6	6
378	1	2	79	4	1	0	1	2	1	4	1	2	1	1	1	1	1	1	1	7	7	7	7	7	5	7	7	5	7	6.33333	6.33333	6.55556	7	7	7	5	7	7	7	5	7	7	7	7	7	7	7	6	7
379	0	3	89	1	1	0	1	4	1	2	1	3	3	0	0	1	1	2	1	6	6	5	6	5	4	7	6	6	5.66667	5	6.33333	5.66667	7	7	6	6	7	5	7	6	4	6	4	5	2	6	5	6	2
380	1	3	91	4	1	0	1	4	1	4	1	1	2	0	0	1	1	1	1	6	7	6	7	7	5	7	6	7	6.33333	6.33333	6.66667	6.44444	7	7	6	6	7	5	7	7	5	7	4	7	7	6	5	6	2
381	0	3	86	3	0	1	1	2	1	3	1	3	2	1	1	1	1	1	1	5	6	5	4	4	4	4	5	5	5.33333	4	4.66667	4.66667	3	4	4	4	4	4	4	4	4	5	4	7	4	5	3	4	4
382	1	2	70	1	1	0	0	4	0	2	0	2	1	1	1	1	2	2	2	5	7	6	6	6	6	6	7	6	6	6	6.33333	6.11111	5	6	6	6	6	7	6	4	7	7	5	7	7	4	4	4	5
383	0	2	70	1	1	0	1	4	1	2	1	2	1	1	1	1	1	1	2	7	6	7	7	7	6	7	7	7	6.66667	6.66667	7	6.77778	7	7	7	7	7	7	7	7	7	7	7	7	7	7	7	7	7
384	1	2	70	3	1	0	1	1	1	4	1	1	2	1	1	1	1	1	1	5	7	7	6	7	5	6	7	7	6.33333	6	6.66667	6.33333	6	6	6	6	7	7	7	7	7	7	7	7	7	7	7	7	7
385	1	3	84	4	1	0	1	4	1	4	1	2	2	1	0	1	1	1	1	6	6	6	6	6	6	6	7	6	6	6	6.33333	6.11111	6	6	7	6	5	6	5	5	6	6	6	7	6	7	7	6	6
386	1	1	67	2	1	0	1	2	1	3	1	1	2	1	1	1	1	1	1	4	5	4	3	5	4	5	4	5	4.33333	4	4.66667	4.33333	4	4	5	4	5	4	3	5	4	4	4	4	4	7	3	5	5
387	1	3	86	4	1	0	1	4	1	4	1	1	2	1	0	1	1	1	1	3	2	5	2	2	3	4	5	5	3.33333	2.33333	4.66667	3.44444	5	6	6	4	5	4	3	4	6	6	4	4	4	7	5	4	4
388	1	2	72	4	1	1	1	1	1	4	1	2	2	1	0	1	2	2	2	7	7	7	7	7	7	4	4	7	7	7	5	6.33333	7	7	7	7	4	7	7	7	7	7	7	6	7	4	7	7	7
389	0	3	80	3	1	0	1	2	1	3	1	2	2	1	0	1	1	1	1	5	6	6	6	6	5	7	7	6	5.66667	5.66667	6.66667	6	5	5	5	4	4	6	4	4	5	5	5	6	6	3	5	5	5
390	1	3	83	4	1	0	1	3	1	3	1	2	2	1	1	1	1	1	2	7	7	7	6	7	7	6	6	6	7	6.66667	6	6.55556	5	7	6	6	6	6	7	7	6	7	7	5	7	6	6	7	7
391	1	1	68	3	1	0	1	1	1	3	1	1	2	1	1	1	3	1	1	6	7	7	6	5	6	5	6	4	6.66667	5.66667	5	5.77778	6	6	6	7	6	7	6	7	6	7	6	7	7	7	6	6	6
392	0	1	67	1	1	1	1	3	1	2	1	3	3	1	1	1	1	1	2	4	4	7	3	5	3	6	7	7	5	3.66667	6.66667	5.11111	6	5	7	3	2	3	5	7	5	3	1	7	5	7	5	7	7
393	1	3	87	4	1	0	1	4	1	4	1	2	2	0	0	1	1	1	1	7	7	7	7	7	4	7	7	7	7	6	7	6.66667	7	7	7	5	7	7	7	5	7	7	7	6	7	7	5	5	5
394	1	3	82	4	1	0	1	4	1	4	1	2	2	1	0	1	1	1	1	6	6	5	6	6	6	5	5	5	5.66667	6	5	5.55556	6	6	6	6	6	6	5	5	5	6	6	7	6	7	6	6	6
395	1	2	77	3	1	0	1	3	1	3	1	3	2	1	0	1	3	2	1	4	4	6	6	6	4	5	6	6	4.66667	5.33333	5.66667	5.22222	5	7	6	6	5	6	5	4	5	5	5	4	5	3	5	6	6
396	0	1	65	3	1	0	1	4	1	2	1	3	2	1	1	0	3	3	3	7	7	7	6	7	5	4	2	2	7	6	2.66667	5.22222	6	2	2	1	1	5	7	3	5	7	7	3	7	7	6	6	7
397	0	3	87	1	0	1	1	3	1	3	1	2	2	1	0	1	1	1	1	7	7	7	7	7	6	6	6	7	7	6.66667	6.33333	6.66667	6	7	7	7	7	6	2	7	7	6	7	2	7	7	2	7	2
398	0	2	73	2	1	0	1	3	1	3	1	2	1	1	1	1	1	1	1	5	5	6	6	7	5	7	6	6	5.33333	6	6.33333	5.88889	7	7	7	7	7	7	7	4	4	7	7	7	7	7	6	7	6
399	0	3	86	2	0	1	1	3	1	3	1	2	2	1	0	1	2	2	2	5	6	6	6	7	5	7	4	6	5.66667	6	5.66667	5.77778	7	7	7	5	7	7	7	4	4	7	7	7	7	7	6	7	5
400	0	3	82	3	1	0	1	3	1	3	1	1	2	1	0	1	1	1	1	4	6	6	6	6	5	7	6	6	5.33333	5.66667	6.33333	5.77778	6	7	7	7	7	7	7	5	4	7	7	7	7	7	6	7	5
401	1	1	65	2	1	0	1	2	1	3	1	1	2	1	1	1	2	1	2	5	4	4	5	5	6	7	7	5	4.33333	5.33333	6.33333	5.33333	5	6	6	5	4	7	7	7	6	5	5	7	5	1	7	7	7
402	0	3	82	1	0	1	1	3	1	3	1	2	2	1	0	1	1	1	2	6	5	5	7	7	6	5	6	6	5.33333	6.66667	5.66667	5.88889	6	5	5	5	6	6	6	5	6	7	5	4	5	4	4	4	5
403	0	3	84	3	1	0	1	4	1	3	1	2	2	1	0	1	1	1	2	7	7	7	6	7	2	7	7	7	7	5	7	6.33333	7	7	7	7	7	7	6	3	5	7	6	7	7	7	3	6	7
404	0	2	75	1	1	0	1	3	1	3	1	2	2	1	0	1	1	1	1	5	7	7	7	7	5	7	5	5	6.33333	6.33333	5.66667	6.11111	6	7	7	7	5	5	7	5	7	5	7	7	7	7	5	5	7
405	1	2	73	2	1	0	1	3	1	2	1	2	1	1	0	1	1	1	1	6	7	7	7	6	5	3	7	4	6.66667	6	4.66667	5.77778	6	6	5	3	4	5	6	4	4	6	6	5	6	6	5	5	5
406	1	1	69	2	1	0	1	3	1	4	1	1	2	1	0	1	1	1	1	4	4	6	7	7	7	4	5	7	4.66667	7	5.33333	5.66667	7	7	7	7	7	7	4	6	5	5	5	3	7	7	7	7	7
407	0	3	80	3	1	0	1	3	1	3	1	1	2	1	0	1	1	1	1	6	6	6	7	7	7	7	7	7	6	7	7	6.66667	7	7	7	7	7	7	7	7	7	7	7	7	7	7	7	7	7
408	1	1	69	2	1	0	1	3	1	3	1	1	2	1	0	0	1	1	1	5	6	5	4	5	5	7	7	5	5.33333	4.66667	6.33333	5.44444	4	5	6	7	5	6	6	5	5	6	7	3	7	3	7	7	6
409	1	3	86	2	1	0	1	3	1	3	1	1	2	1	0	1	1	1	1	5	7	7	7	7	7	7	7	7	6.33333	7	7	6.77778	7	7	7	7	7	7	7	4	7	7	7	2	7	3	7	7	7
410	1	3	93	2	0	1	1	1	1	4	1	1	2	0	1	1	1	1	1	5	5	5	7	7	7	5	5	5	5	7	5	5.66667	7	7	7	7	7	7	7	7	7	7	7	5	7	7	7	7	7
411	1	3	83	4	1	0	1	3	1	3	1	3	3	1	0	1	1	1	1	5	5	7	6	6	5	7	7	7	5.66667	5.66667	7	6.11111	4	5	6	5	5	6	6	5	5	6	6	7	6	3	5	5	6
412	1	3	86	3	0	1	1	1	1	4	1	3	3	1	0	1	2	2	2	7	5	5	3	3	2	3	4	4	5.66667	2.66667	3.66667	4	6	5	6	4	5	5	5	5	6	7	7	7	7	7	5	7	7
413	1	2	72	2	0	1	1	3	1	3	1	2	2	1	1	1	3	3	3	4	6	4	4	5	3	6	6	4	4.66667	4	5.33333	4.66667	4	4	3	3	4	5	4	4	4	5	5	7	5	4	4	5	4
414	1	2	77	2	1	0	1	3	1	2	1	1	2	1	1	1	2	2	2	4	4	5	3	5	5	5	6	6	4.33333	4.33333	5.66667	4.77778	5	5	6	4	5	6	5	4	5	6	5	3	5	3	4	4	5
415	1	3	81	3	1	0	1	2	1	4	1	1	1	1	0	1	1	1	1	6	7	7	7	6	7	6	6	7	6.66667	6.66667	6.33333	6.55556	6	6	6	6	6	7	7	6	6	6	6	7	6	7	5	6	7
416	0	2	78	1	1	0	1	3	1	3	1	1	1	1	1	1	1	1	2	6	6	6	4	7	4	5	6	4	6	5	5	5.33333	6	6	6	6	6	7	7	5	6	5	5	4	4	6	6	7	5
417	1	3	81	4	1	0	1	2	1	4	1	1	1	1	1	1	1	1	2	4	3	3	3	6	6	5	5	4	3.33333	5	4.66667	4.33333	6	5	5	5	6	6	6	5	5	5	5	4	4	5	6	6	5
418	0	2	76	1	1	0	1	3	1	3	1	2	2	1	0	1	1	1	1	6	6	5	4	5	1	3	7	2	5.66667	3.33333	4	4.33333	5	7	7	2	5	2	6	2	3	3	3	7	1	7	5	5	3
419	0	1	67	1	0	1	0	4	0	1	0	1	1	1	0	1	1	1	1	5	5	6	5	5	5	6	5	5	5.33333	5	5.33333	5.22222	5	3	5	5	5	5	6	5	6	4	2	3	5	4	3	4	5
420	1	2	71	2	1	0	1	3	1	4	1	1	1	1	1	1	1	2	2	6	7	7	7	7	7	4	1	1	6.66667	7	2	5.22222	1	7	7	7	1	7	7	7	7	7	5	7	7	7	7	7	7
421	1	2	76	3	1	0	1	3	1	4	1	3	2	0	0	1	1	1	1	7	7	7	7	7	7	7	7	7	7	7	7	7	7	7	7	7	7	7	7	6	7	6	7	5	7	1	7	7	7
422	0	2	78	3	0	1	1	4	1	3	1	2	3	1	0	1	1	1	1	4	4	7	2	4	4	7	7	7	5	3.33333	7	5.11111	7	7	7	7	7	7	7	4	4	7	7	7	7	7	4	3	4
423	1	3	85	1	1	0	1	3	1	3	1	2	2	1	0	1	1	1	1	7	7	7	7	7	7	6	7	7	7	7	6.66667	6.88889	4	7	7	5	5	7	7	7	7	7	7	7	7	7	4	7	5
424	0	3	85	1	1	0	0	4	1	2	0	2	2	0	0	1	1	1	1	4	7	6	7	5	3	7	7	4	5.66667	5	6	5.55556	7	7	7	7	7	7	7	3	4	7	6	7	7	1	5	5	5
425	1	3	92	4	1	0	1	1	1	4	1	1	2	0	0	1	1	1	1	7	7	7	7	6	6	7	7	7	7	6.33333	7	6.77778	7	7	7	6	7	7	7	7	7	7	7	7	7	7	7	7	7
426	0	3	86	3	1	0	1	4	1	4	1	2	1	1	0	1	1	1	1	7	7	7	7	6	7	7	7	7	7	6.66667	7	6.88889	7	7	7	6	7	7	7	7	7	7	7	7	7	7	7	7	7
427	1	3	86	3	1	0	1	3	1	3	0	2	2	0	0	1	1	1	1	7	6	5	6	6	5	6	6	6	6	5.66667	6	5.88889	4	6	6	6	6	5	5	2	5	4	5	7	5	5	4	5	5
428	0	3	85	4	0	1	1	4	1	4	1	2	2	1	0	1	1	1	1	4	5	4	4	5	5	4	4	4	4.33333	4.66667	4	4.33333	6	5	5	4	4	5	4	4	5	4	4	7	5	5	4	5	4
429	0	3	95	4	0	1	1	2	1	3	1	2	2	1	0	1	1	1	1	4	7	5	7	4	4	2	7	2	5.33333	5	3.66667	4.66667	2	7	2	4	2	7	7	7	4	7	7	7	7	7	7	7	7
430	0	2	76	4	1	0	1	2	1	4	1	3	2	0	1	0	2	1	1	4	7	3	7	7	4	4	4	4	4.66667	6	4	4.88889	7	4	4	4	4	4	4	5	5	4	4	4	4	4	4	5	5
431	1	2	74	3	1	0	1	3	1	2	1	3	2	0	1	1	2	2	2	4	4	4	5	5	5	4	5	3	4	5	4	4.33333	4	4	3	3	4	3	3	3	3	3	3	2	3	2	3	5	5
432	0	3	82	4	1	0	1	2	1	4	1	1	2	1	1	1	1	1	1	5	7	7	6	7	7	7	6	6	6.33333	6.66667	6.33333	6.44444	7	7	7	7	7	7	7	6	6	7	7	7	7	7	7	7	7
433	1	3	85	4	1	0	1	2	1	4	1	1	2	1	1	1	1	1	1	5	7	6	6	6	5	7	7	5	6	5.66667	6.33333	6	6	7	7	6	6	7	7	6	6	7	6	7	6	7	6	7	7
434	0	3	86	3	0	1	1	4	1	3	1	3	3	1	1	1	1	1	1	7	7	5	7	7	5	7	7	6	6.33333	6.33333	6.66667	6.44444	5	7	7	5	7	6	6	5	6	7	6	7	5	7	7	7	7
435	1	2	76	1	1	0	1	3	1	2	1	2	2	1	0	1	2	1	1	5	5	5	3	3	3	5	3	5	5	3	4.33333	4.11111	1	4	2	2	1	3	3	2	3	5	3	7	2	7	1	3	3
436	1	3	82	4	1	0	1	2	1	4	1	2	2	1	0	1	1	1	1	5	5	5	5	5	5	4	4	4	5	5	4	4.66667	4	5	5	5	5	4	5	5	5	5	5	7	5	7	5	5	5
437	0	2	76	4	1	0	1	3	1	2	1	3	2	1	0	0	1	1	1	7	7	7	5	5	5	7	5	6	7	5	6	6	6	6	5	7	7	7	7	7	7	6	7	7	7	7	7	7	7
438	1	2	71	2	1	0	1	3	1	3	1	1	2	1	0	1	1	1	1	5	7	7	5	3	3	5	6	4	6.33333	3.66667	5	5	7	6	6	4	4	4	6	4	4	6	5	7	6	7	5	4	5
439	1	3	92	1	0	1	1	1	1	4	1	3	2	0	0	1	2	1	1	6	6	6	6	4	6	6	6	4	6	5.33333	5.33333	5.55556	7	7	7	7	7	4	4	5	7	6	6	2	4	7	6	6	6
440	1	3	81	2	1	0	1	3	1	3	1	2	2	1	0	1	1	1	1	4	6	6	6	5	6	6	6	5	5.33333	5.66667	5.66667	5.55556	7	7	7	7	7	7	7	7	7	7	7	7	7	7	7	7	7
441	0	3	84	4	1	1	1	3	1	3	1	1	1	1	1	1	1	1	1	7	7	7	7	7	7	7	7	7	7	7	7	7	7	7	7	7	7	7	7	7	7	7	7	7	7	7	7	7	7
442	0	1	60	2	1	0	1	3	1	2	1	1	3	1	1	1	1	1	1	7	7	7	7	7	4	7	7	7	7	6	7	6.66667	7	7	7	7	7	7	3	7	7	7	7	7	7	7	7	7	7
443	1	1	68	4	0	1	1	3	1	3	1	2	1	1	1	1	2	2	2	4	4	2	4	2	3	4	6	5	3.33333	3	5	3.77778	2	2	2	2	3	4	3	2	2	2	4	7	4	2	3	5	3
444	1	2	71	1	1	1	1	3	1	3	1	1	1	1	1	1	1	1	1	6	6	6	6	6	4	6	6	6	6	5.33333	6	5.77778	5	7	7	7	7	7	7	7	7	7	7	7	7	7	7	7	7
445	1	3	82	3	1	0	1	2	1	4	1	2	2	0	0	1	1	1	1	7	7	7	7	7	7	7	7	7	7	7	7	7	7	7	7	7	7	7	7	7	7	7	7	6	7	7	7	7	7
446	0	2	75	1	0	1	1	3	1	2	1	2	2	1	0	1	1	1	1	7	7	7	5	5	6	7	7	7	7	5.33333	7	6.44444	7	5	6	7	7	7	7	4	7	7	7	7	3	7	7	5	7
447	1	3	84	1	0	1	1	4	1	2	1	2	2	0	0	1	1	1	1	6	6	6	3	3	4	4	4	4	6	3.33333	4	4.44444	3	4	4	4	4	4	6	2	4	5	6	6	4	6	2	3	3
448	1	3	85	4	1	0	1	3	1	3	1	3	3	0	0	1	1	1	1	5	5	5	6	6	1	6	6	7	5	4.33333	6.33333	5.22222	5	6	6	6	6	6	2	2	2	4	5	6	4	6	3	4	3
449	0	2	74	1	1	0	1	4	1	3	1	1	2	1	0	1	1	2	2	7	7	7	7	7	5	5	5	5	7	6.33333	5	6.11111	7	5	7	5	5	5	7	5	7	5	5	7	5	7	6	7	7
450	1	3	90	4	1	0	1	3	1	2	1	2	2	1	0	1	2	2	2	4	4	4	5	5	5	5	5	6	4	5	5.33333	4.77778	6	6	6	6	6	5	5	5	6	5	5	7	6	7	5	5	5
451	0	3	86	1	0	1	1	3	1	2	1	2	2	1	0	1	1	1	2	5	6	4	5	6	3	6	5	6	5	4.66667	5.66667	5.11111	5	5	5	6	7	7	6	5	5	6	7	7	6	7	5	5	3
452	0	3	85	2	1	0	1	1	1	3	1	3	2	1	0	1	2	2	2	4	7	4	4	4	4	4	7	4	5	4	5	4.66667	7	7	7	4	4	7	7	4	4	7	7	7	7	7	7	7	7
453	1	2	70	1	1	0	1	2	1	2	1	2	2	1	1	1	1	1	1	5	5	5	6	5	4	6	6	7	5	5	6.33333	5.44444	7	4	5	6	5	5	6	4	5	6	6	7	5	5	5	3	5
454	0	3	85	2	1	0	1	3	1	3	1	2	2	1	0	1	1	1	2	6	7	7	4	5	7	7	7	7	6.66667	5.33333	7	6.33333	5	7	7	7	7	5	7	6	7	7	7	7	7	7	6	6	7
455	0	2	76	2	1	0	1	3	1	2	1	3	3	1	0	1	3	1	1	4	5	4	3	3	3	5	5	5	4.33333	3	5	4.11111	6	6	6	4	7	7	7	7	7	7	4	4	7	7	4	7	7
456	1	1	69	2	1	0	1	3	1	3	1	1	3	1	1	1	1	1	1	5	5	5	5	5	5	5	5	5	5	5	5	5	5	5	5	5	5	5	5	5	5	5	5	7	5	7	5	4	5
457	1	2	78	4	1	0	1	1	1	4	1	1	1	1	0	1	2	1	1	6	6	6	5	4	4	4	5	5	6	4.33333	4.66667	5	7	6	6	5	6	5	5	6	6	6	6	7	4	4	4	4	6
458	0	2	76	1	0	1	0	4	0	1	0	2	3	1	0	1	1	1	1	7	7	7	7	7	7	7	7	7	7	7	7	7	3	7	7	7	7	7	7	7	7	7	7	7	7	7	7	7	7
459	1	3	85	4	1	0	1	2	1	4	1	3	2	0	0	1	1	1	1	4	2	3	7	7	7	7	7	7	3	7	7	5.66667	7	7	7	5	7	6	5	7	7	5	5	7	6	4	7	7	7
460	1	3	84	3	1	0	1	3	1	3	1	1	2	1	0	1	1	1	1	7	7	7	7	7	7	7	7	7	7	7	7	7	7	7	7	7	7	7	7	7	7	7	7	7	7	7	7	7	7
461	1	3	84	4	1	0	1	2	1	4	1	1	2	1	0	1	1	1	1	7	7	7	7	7	5	7	7	7	7	6.33333	7	6.77778	7	7	7	7	7	7	7	5	5	7	7	7	7	7	6	7	7
462	0	2	71	2	1	0	1	3	1	3	1	2	2	1	1	1	1	1	1	7	6	6	5	6	6	7	6	7	6.33333	5.66667	6.66667	6.22222	6	7	7	6	7	6	6	4	4	6	6	7	6	2	4	4	4
463	0	3	80	4	0	1	1	3	1	3	1	1	3	1	0	1	1	1	1	5	5	5	4	4	4	4	4	3	5	4	3.66667	4.22222	4	5	5	4	3	4	4	4	5	5	4	7	4	7	5	6	6
464	1	2	77	1	1	0	1	3	1	3	1	2	2	1	1	0	1	1	2	5	5	4	4	4	5	4	5	4	4.66667	4.33333	4.33333	4.44444	5	4	4	4	4	4	4	4	4	4	4	7	3	7	3	4	4
465	0	1	68	2	1	0	1	3	1	3	1	2	1	1	1	1	1	1	1	7	7	7	7	7	6	7	7	7	7	6.66667	7	6.88889	7	7	7	7	7	6	7	7	7	7	7	7	7	7	7	7	7
466	1	3	94	4	1	0	1	1	1	4	1	1	1	1	0	1	1	1	1	7	7	7	7	7	7	7	7	7	7	7	7	7	7	7	7	7	7	7	7	7	7	7	7	7	7	7	7	7	7
467	1	3	86	4	1	0	1	2	1	4	1	1	1	1	0	1	3	1	1	7	7	7	4	6	6	4	6	6	7	5.33333	5.33333	5.88889	6	6	6	6	6	6	6	6	6	7	7	2	7	7	6	6	6
468	1	2	79	3	1	0	1	1	1	4	1	2	2	1	0	1	1	1	1	4	5	5	5	5	3	6	6	6	4.66667	4.33333	6	5	5	5	7	3	4	5	5	4	5	6	5	7	5	7	5	6	6
469	1	2	78	3	1	0	1	3	1	3	1	1	1	1	0	1	1	1	1	6	6	7	7	7	6	7	7	7	6.33333	6.66667	7	6.66667	7	7	7	7	7	7	7	7	7	7	7	7	7	7	7	7	7
470	1	3	82	1	0	1	1	3	1	3	1	3	2	1	0	1	1	1	1	5	5	5	5	7	6	7	7	5	5	6	6.33333	5.77778	5	6	7	6	6	5	5	5	5	7	7	7	5	7	7	7	6
471	1	1	65	1	1	0	0	2	0	2	0	2	2	1	0	1	1	1	1	7	7	7	5	5	5	7	7	7	7	5	7	6.33333	5	5	5	5	5	5	7	4	5	5	5	7	7	7	5	5	5
472	1	2	79	3	1	0	1	1	1	4	1	1	1	1	0	1	1	1	1	6	6	6	2	2	6	6	4	5	6	3.33333	5	4.77778	6	6	6	6	7	7	6	2	2	6	6	7	6	7	7	7	6
473	0	3	86	3	1	0	1	1	1	3	1	3	3	1	0	1	1	1	1	5	5	6	6	6	7	6	6	6	5.33333	6.33333	6	5.88889	6	7	7	7	7	6	6	6	6	7	7	7	6	7	7	7	7
474	0	3	83	2	1	0	1	3	1	3	1	2	2	1	0	1	1	1	2	6	6	5	5	7	5	5	4	4	5.66667	5.66667	4.33333	5.22222	4	5	5	5	5	4	4	5	4	5	5	7	4	7	4	4	5
475	1	3	90	3	1	0	1	3	1	3	1	3	2	1	0	1	1	1	1	6	6	5	6	6	6	6	6	6	5.66667	6	6	5.88889	6	6	6	6	6	6	6	6	6	6	6	7	6	7	6	6	6
476	1	2	77	3	1	0	1	3	1	3	1	1	2	1	0	1	3	1	3	5	5	5	2	4	3	4	3	4	5	3	3.66667	3.88889	4	5	5	4	4	5	4	6	5	4	4	7	6	7	6	6	6
477	1	3	81	3	0	1	1	3	1	3	1	3	2	1	0	1	2	2	1	1	1	1	4	1	1	4	4	2	1	2	3.33333	2.11111	7	1	1	2	1	4	1	1	1	1	1	7	5	7	1	4	1
478	0	2	78	2	0	1	1	3	1	3	1	2	3	1	0	1	1	1	1	4	4	4	4	4	2	4	3	4	4	3.33333	3.66667	3.66667	4	4	5	4	5	4	4	4	4	5	5	7	2	7	4	4	5
479	0	2	70	2	1	0	1	3	1	3	1	1	3	1	1	1	1	1	1	5	7	7	4	7	5	5	5	3	6.33333	5.33333	4.33333	5.33333	5	7	7	4	4	7	6	5	5	7	7	7	5	7	5	7	5
480	0	3	81	1	0	1	1	3	1	3	1	1	1	1	0	1	2	2	1	5	5	5	7	6	4	5	5	6	5	5.66667	5.33333	5.33333	7	7	7	5	6	5	5	4	4	5	5	7	5	7	4	6	5
481	1	3	84	4	1	0	1	1	1	4	1	1	2	1	0	1	2	1	1	1	2	2	7	5	3	3	3	3	1.66667	5	3	3.22222	3	6	6	3	3	3	3	3	3	5	5	7	1	5	3	3	3
482	1	3	80	3	1	0	1	3	1	3	1	2	2	1	0	1	2	1	1	6	6	7	7	7	6	7	7	7	6.33333	6.66667	7	6.66667	6	6	6	5	6	6	5	6	7	6	6	2	6	7	6	5	7
483	1	2	74	1	1	0	0	4	0	2	0	3	2	1	0	1	2	1	1	4	4	4	4	4	4	4	5	5	4	4	4.66667	4.22222	4	4	4	4	4	3	4	4	4	4	4	7	4	7	3	7	6
484	0	2	77	1	0	1	0	4	0	2	0	1	1	1	0	1	1	1	1	4	4	3	4	4	3	5	5	5	3.66667	3.66667	5	4.11111	6	5	5	5	5	3	3	3	3	4	3	7	4	7	4	5	3
485	1	2	72	2	1	0	1	3	1	3	1	2	2	1	0	1	1	1	2	7	7	4	4	7	5	7	4	3	6	5.33333	4.66667	5.33333	7	4	7	3	7	6	5	4	7	4	3	7	7	7	5	5	5
486	1	2	76	2	1	0	0	4	0	1	0	1	1	1	0	1	2	1	2	4	7	4	4	7	7	7	7	7	5	6	7	6	6	6	6	6	6	5	6	1	5	5	5	7	5	7	5	5	4
487	0	3	80	1	0	1	0	4	0	1	0	1	1	1	0	1	1	1	1	7	7	6	7	6	6	6	6	6	6.66667	6.33333	6	6.33333	5	5	6	5	5	6	5	3	3	4	4	4	4	4	4	4	4
488	1	3	86	4	1	0	0	2	1	1	1	2	2	1	1	0	2	2	2	4	6	4	6	5	4	6	6	6	4.66667	5	6	5.22222	6	6	6	6	4	6	6	2	6	6	6	6	6	6	4	4	6
489	0	2	75	1	1	0	0	4	0	2	0	1	1	1	0	0	2	2	2	4	4	4	4	4	4	4	4	4	4	4	4	4	4	4	4	4	4	4	2	2	2	2	2	3	2	4	4	4	4
490	1	2	79	3	1	0	1	2	1	4	1	2	2	1	0	1	1	1	1	4	6	6	2	2	6	6	6	4	5.33333	3.33333	5.33333	4.66667	6	6	6	4	6	6	6	2	6	6	4	6	6	4	6	6	6
491	1	1	65	2	1	0	0	4	0	1	0	2	2	1	0	1	1	2	2	3	5	2	5	5	4	5	5	5	3.33333	4.66667	5	4.33333	4	4	5	6	5	4	4	4	4	4	4	4	4	4	4	4	4
492	0	3	82	1	1	0	1	4	1	2	1	2	1	1	0	1	2	2	2	4	6	6	3	3	3	5	5	5	5.33333	3	5	4.44444	5	5	5	4	4	4	4	2	4	4	4	7	4	7	5	5	5
493	1	3	85	2	1	0	1	3	1	3	1	2	3	1	1	0	1	1	1	5	5	5	5	5	5	5	5	5	5	5	5	5	5	5	5	5	5	5	5	2	3	5	5	7	5	7	5	5	5
494	1	3	88	1	1	0	1	3	1	3	1	2	2	1	0	1	1	1	1	5	5	5	5	5	5	5	5	5	5	5	5	5	5	5	5	5	5	5	5	3	4	5	5	3	5	7	5	5	5
495	0	3	84	4	1	0	1	3	1	3	1	2	1	1	0	1	1	1	1	6	6	6	6	6	4	6	6	6	6	5.33333	6	5.77778	6	6	7	6	6	6	6	6	6	6	6	6	6	3	4	4	6
496	1	3	83	3	1	0	0	4	0	2	0	1	2	1	1	1	2	2	2	4	6	6	3	3	3	4	4	4	5.33333	3	4	4.11111	6	5	5	4	4	4	4	3	3	6	6	7	5	7	5	5	5
497	1	3	83	3	1	0	1	4	0	1	0	2	2	1	0	1	3	3	3	6	6	6	7	7	4	6	6	6	6	6	6	6	2	3	3	2	6	6	6	2	6	4	5	6	6	6	2	2	6
498	1	3	90	4	0	1	1	3	1	3	1	1	2	1	0	1	1	1	1	6	6	6	7	7	4	7	6	6	6	6	6.33333	6.11111	5	6	5	4	6	6	5	2	6	6	6	5	6	6	6	6	4
499	0	1	65	2	1	0	1	3	1	4	1	1	1	1	1	0	1	1	1	6	6	6	6	6	6	6	6	6	6	6	6	6	6	6	6	6	6	6	6	6	6	6	6	6	6	6	6	6	6
500	1	3	80	3	1	0	1	1	1	3	1	1	2	1	0	1	1	1	1	2	1	1	6	6	6	6	6	6	1.33333	6	6	4.44444	4	4	4	3	3	6	3	3	6	3	3	2	6	5	6	3	6
501	1	2	74	1	1	0	1	3	1	3	1	2	2	1	0	1	2	2	1	5	6	6	5	5	2	6	6	4	5.66667	4	5.33333	5	6	6	6	6	5	5	5	2	2	5	5	7	5	7	6	6	5
502	1	3	88	4	1	0	1	2	1	4	1	1	1	1	0	1	1	1	1	7	7	7	7	7	7	7	7	7	7	7	7	7	6	7	7	7	7	6	7	6	7	7	4	4	7	4	6	7	6
503	0	2	78	2	1	0	1	3	1	3	1	2	2	1	0	1	2	2	2	5	6	7	4	5	4	5	5	5	6	4.33333	5	5.11111	4	5	5	6	7	5	4	4	5	5	5	7	5	7	5	5	5
504	1	2	70	1	1	1	1	3	1	3	1	1	2	1	1	1	2	2	2	7	7	7	7	1	4	7	7	4	7	4	6	5.66667	7	7	7	7	7	6	7	6	7	7	7	7	7	7	7	7	7
505	1	2	76	4	1	0	1	1	1	4	1	1	2	1	1	0	1	1	1	6	6	6	5	5	6	6	7	4	6	5.33333	5.66667	5.66667	7	7	7	5	6	6	6	6	6	6	6	6	6	5	5	6	6
506	0	2	79	3	0	1	1	3	1	4	1	1	1	1	0	1	2	2	2	7	7	7	7	4	6	6	6	6	7	5.66667	6	6.22222	7	6	6	5	6	7	7	5	6	7	6	7	7	7	6	7	7
507	1	3	80	1	1	0	1	3	1	3	1	2	1	1	0	1	1	1	1	7	7	7	5	5	5	6	6	6	7	5	6	6	6	6	6	6	6	5	2	2	3	6	6	6	5	6	4	6	4
[truncated: 46 more columns]
